# Supplementary material for: Global analysis of transcription factors using both the reference genome and the multi-transcriptome of Akebia trifoliata reveals a sophisticated functional strategy
Source: Front Plant Sci. 2025 Aug 28;16:1529326. doi: 10.3389/fpls.2025.1529326 (PMC12423451; doi:10.3389/fpls.2025.1529326)
Supplement: Supplementary file 1 [file Table1.xlsx]

## Sheet: Table S1
Table S1 Detail information of all TFs in Akebia trifoliata reference genome
Gene classification				Gene feature									Protein feature
Gene ID	TF name	TF family		Chromosome	Gene location	Gene length	GC content	Exon number	Intron number	UTR number	Gene duplication		Number of amino acid	Molecular weight	Theoretical pI	Extended	Helical	Other	Predicted N-linked glycosylation sites in amino acid residue	Site Num.	Average site Num.	Subcellular localization
EVM0000100	AP2-1	AP2		chr14	237897-245176	7279	0.361401	9	8	2	Dispersed		423	47016.6	9.16	5	6	12	147	1	3.73077	Nuclear
EVM0000492	AP2-2	AP2		chr3	40843930-40847821	3891	0.386177	9	8	2	WGD or Segmental		651	71627.4	6.62	10	7	15	522, 400, 227, 76, 58	5	3.73077	Nuclear
EVM0000881	AP2-3	AP2		chr6	5653792-5657448	3656	0.361772	9	8	2	WGD or Segmental		453	50395.8	7.69	8	5	13	443, 225, 212, 42	4	3.73077	Nuclear
EVM0001065	AP2-4	AP2		chr16	5978335-5982284	3949	0.37038	8	7	1	WGD or Segmental		697	76556.9	6.02	13	5	18	499, 478, 257, 208, 145, 59	6	3.73077	Nuclear
EVM0001426	AP2-5	AP2		chr3	5864305-5869104	4799	0.345417	7	6	0	WGD or Segmental		396	44913.9	8.59	6	4	11	331, 150, 98, 61	4	3.73077	Nuclear
EVM0001628	AP2-6	AP2		chr7	31046239-31049767	3528	0.359592	7	6	0	WGD or Segmental		375	42888.7	8.34	6	2	9	370, 364, 138, 86	4	3.73077	Nuclear
EVM0002424	AP2-7	AP2		chr14	29330584-29333828	3244	0.357781	8	7	0	Dispersed		542	60168.2	6.16	7	3	10	94, 52	2	3.73077	Nuclear
EVM0005104	AP2-8	AP2		chr10	3282078-3285308	3230	0.32281	8	7	0	Dispersed		333	37755.1	9.12	6	4	9	252, 209, 102, 62	4	3.73077	Nuclear
EVM0006700	AP2-9	AP2		chr11	43337666-43349771	12105	0.353131	8	7	0	Dispersed		292	33199.8	4.87	9	4	13	70, 11	2	3.73077	Nuclear
EVM0007692	AP2-10	AP2		chr5	5786321-5802214	15893	0.361205	10	9	2	WGD or Segmental		508	56233.1	6.66	11	5	15	368	1	3.73077	Extracellular(Secreted)
EVM0009669	AP2-11	AP2		chr14	5051347-5055478	4131	0.371007	10	9	2	WGD or Segmental		480	52946.2	8.8	8	5	14	474, 458, 224, 211, 10	5	3.73077	Nuclear
EVM0010226	AP2-12	AP2		chr8	34538733-34542256	3523	0.35017	8	7	0	WGD or Segmental		394	43365.4	6.36	4	3	8	75	1	3.73077	Nuclear
EVM0011264	AP2-13	AP2		chr5	5803802-5809087	5285	0.356602	8	7	2	Tandem		262	29722.4	9.05	5	5	11	146, 23, 19	3	3.73077	Nuclear
EVM0012075	AP2-14	AP2		chr6	28541991-28545000	3009	0.364452	7	6	2	Dispersed		390	44297.5	5.76	5	3	9	314	1	3.73077	Nuclear
EVM0012831	AP2-15	AP2		chr4	25869932-25873219	3287	0.376825	9	8	1	WGD or Segmental		650	72497.3	5.95	7	6	14	567, 99, 62	3	3.73077	Nuclear
EVM0012832	AP2-16	AP2		chr15	23605662-23609808	4146	0.372076	10	9	2	WGD or Segmental		487	53707.3	6.19	11	5	17	235, 220, 130, 92, 66, 43	6	3.73077	Nuclear
EVM0013214	AP2-17	AP2		chr9	25032678-25035564	2886	0.366124	8	7	0	WGD or Segmental		397	45098.2	8.96	8	6	15	392, 380, 321, 138, 96, 59	6	3.73077	Nuclear
EVM0014571	AP2-18	AP2		chr8	2286673-2290351	3678	0.373743	10	9	2	WGD or Segmental		479	52653.2	6.47	8	4	12	353, 237, 224, 36	4	3.73077	Nuclear
EVM0015163	AP2-19	AP2		chr3	42672551-42676265	3714	0.376312	10	9	2	Dispersed		509	56515.9	6.3	10	5	16	438, 321, 317, 228, 84, 43	6	3.73077	Nuclear
EVM0016679	AP2-20	AP2		chr1	3247020-3250555	3535	0.360011	8	7	0	Dispersed		586	65041.9	5.72	11	7	19	571, 351, 220	3	3.73077	Nuclear
EVM0019164	AP2-21	AP2		chr8	48477275-48481657	4382	0.333561	8	7	2	WGD or Segmental		342	38503.4	7.71	6	4	10	261, 67, 19	3	3.73077	Nuclear
EVM0019431	AP2-22	AP2		chr7	31300241-31303573	3332	0.376838	7	6	0	Tandem		253	28498	9.24	7	3	11	-	0	3.73077	Nuclear
EVM0021319	AP2-23	AP2		chr8	49364705-49367938	3233	0.385281	9	8	0	Dispersed		494	53980.8	9.12	3	3	7	482, 462, 436, 413, 402, 391, 225, 83	8	3.73077	Nuclear
EVM0021537	AP2-24	AP2		chr4	19849778-19853267	3489	0.380229	9	8	2	WGD or Segmental		638	70698.3	6.75	6	7	13	587, 478, 397, 200, 97, 78, 40, 9, 8	9	3.73077	Nuclear
EVM0023094	AP2-25	AP2		chr2	5844099-5848579	4480	0.377594	8	7	0	Dispersed		525	58015.8	5.9	6	6	12	301, 286, 67	3	3.73077	Nuclear
EVM0023239	AP2-26	AP2		chr12	24071714-24076894	5180	0.336229	8	7	2	WGD or Segmental		347	39149.4	7.67	8	3	12	67, 19, 18	3	3.73077	Nuclear
EVM0000850	ARF-1	ARF		chr12	226544-235742	9198	0.386999	14	13	3	WGD or Segmental		1011	113965	6.33	20	12	29	595	1	4.18519	Nuclear
EVM0002074	ARF-2	ARF		chr11	4238447-4245820	7373	0.359913	12	11	2	WGD or Segmental		761	85056.9	6.38	20	11	27	676, 592, 76, 8	4	4.18519	Nuclear
EVM0002221	ARF-3	ARF		chr9	26996216-27002571	6355	0.391756	15	14	3	WGD or Segmental		839	93396.9	5.96	18	9	26	754, 428, 12	3	4.18519	Nuclear
EVM0003921	ARF-4	ARF		chr15	25051610-25055848	4238	0.398207	4	3	3	WGD or Segmental		678	75426.3	6.12	22	8	29	538, 485, 243, 111	4	4.18519	Nuclear
EVM0004203	ARF-5	ARF		chr10	7957802-7968803	11001	0.383658	14	13	2	Dispersed		1155	129147	6.06	22	9	31	803, 735, 721, 530, 439, 239, 86, 6	8	4.18519	Nuclear
EVM0004301	ARF-6	ARF		chr6	4992039-4996794	4755	0.406854	5	4	3	WGD or Segmental		718	79045.4	8.12	24	10	31	564, 519, 510, 506, 110, 98, 60	7	4.18519	Nuclear
EVM0004958	ARF-7	ARF		chr14	5654412-5659629	5217	0.392488	5	4	3	WGD or Segmental		724	79637.8	7.55	22	9	29	591, 577, 562, 521, 512, 508, 111	7	4.18519	Nuclear
EVM0006463	ARF-8	ARF		chr11	7484626-7504560	19934	0.364234	14	13	2	WGD or Segmental		907	100236	5.93	21	9	28	880, 597, 472, 229, 81	5	4.18519	Nuclear
EVM0006659	ARF-9	ARF		chr7	1880732-1895794	15062	0.361283	16	15	4	Dispersed		852	95176.8	5.92	21	10	30	653, 593, 503, 82	4	4.18519	Nuclear
EVM0007381	ARF-10	ARF		chr11	47041669-47048740	7071	0.377828	12	11	3	WGD or Segmental		747	82084.4	6.93	16	8	22	477, 427, 279, 152, 84, 8	6	4.18519	Nuclear
EVM0009543	ARF-11	ARF		chr13	7404049-7410644	6595	0.372953	12	11	2	WGD or Segmental		789	88045.3	5.75	18	12	27	506, 393, 366	3	4.18519	Nuclear
EVM0009628	ARF-12	ARF		chr4	2497543-2506676	9133	0.371469	5	4	4	WGD or Segmental		596	65251.8	6.04	17	8	23	461, 416, 250	3	4.18519	Nuclear
EVM0009673	ARF-13	ARF		chr4	10059258-10069754	10496	0.36982	14	13	2	WGD or Segmental		899	99393.1	5.73	20	13	32	895, 138, 102	3	4.18519	Nuclear
EVM0009712	ARF-14	ARF		chr11	11089136-11093854	4718	0.37741	14	13	0	WGD or Segmental		666	74405.9	6.06	19	9	27	564, 519, 453, 406	4	4.18519	Nuclear
EVM0010432	ARF-15	ARF		chr4	17873145-17883166	10021	0.344941	2	1	2	WGD or Segmental		563	61864.9	6.05	17	7	24	418, 252	2	4.18519	Nuclear
EVM0010531	ARF-16	ARF		chr8	52140874-52149261	8387	0.394492	13	12	2	WGD or Segmental		1084	121463	6.03	21	10	31	948, 845, 770, 712, 503, 455, 87	7	4.18519	Nuclear
EVM0011877	ARF-17	ARF		chr3	694573-703437	8864	0.399774	15	14	0	WGD or Segmental		859	96056.5	6.03	23	11	34	565	1	4.18519	Nuclear
EVM0013095	ARF-18	ARF		chr5	755069-761922	6853	0.398308	14	13	3	WGD or Segmental		764	84551.1	6.85	16	6	22	551, 457, 11	3	4.18519	Nuclear
EVM0013749	ARF-19	ARF		chr10	31169950-31174308	4358	0.374398	14	13	2	WGD or Segmental		716	79745.7	6.29	19	10	27	593, 550, 502, 466, 446, 373, 160, 17	8	4.18519	Nuclear
EVM0014168	ARF-20	ARF		chr3	52789242-52793681	4439	0.386261	14	13	2	WGD or Segmental		690	77286.2	5.86	19	9	26	500, 463, 441, 423, 393, 16	6	4.18519	Nuclear
EVM0015442	ARF-21	ARF		chr11	50655950-50666772	10822	0.397487	15	14	0	WGD or Segmental		798	88326.4	5.74	19	7	25	638, 607, 558, 474, 81	5	4.18519	Nuclear
EVM0018134	ARF-22	ARF		chr5	33452599-33458846	6247	0.383003	13	12	2	WGD or Segmental		696	77661.5	8.16	20	9	27	570, 498, 384, 238	4	4.18519	Nuclear
EVM0019207	ARF-23	ARF		chr16	28920615-28926114	5499	0.373455	14	13	2	WGD or Segmental		699	77642	5.55	20	9	28	695, 523	2	4.18519	Nuclear
EVM0022077	ARF-24	ARF		chr14	5359258-5365778	6520	0.380463	12	11	2	Dispersed		812	90457.9	6.14	19	8	26	656, 636, 556, 540, 477	5	4.18519	Nuclear
EVM0022466	ARF-25	ARF		chr2	3183612-3191858	8246	0.375288	14	13	2	WGD or Segmental		903	100289	5.21	19	14	31	103	1	4.18519	Nuclear
EVM0022598	ARF-26	ARF		chr7	20506088-20511445	5357	0.397723	15	14	3	WGD or Segmental		853	95306.2	6.21	22	10	30	318, 38, 11	3	4.18519	Nuclear
EVM0023238	ARF-27	ARF		chr12	35848759-35853313	4554	0.386169	14	13	2	WGD or Segmental		687	77068	6.07	19	9	28	664, 458, 361, 66	4	4.18519	Nuclear
EVM0000027	ARR-B1	ARR-B		chr3	2437745-2443275	5530	0.364491	5	4	2	WGD or Segmental		572	64973.2	5.59	4	10	15	370, 352, 327, 297, 157	5	5.05556	Extracellular(Secreted)
EVM0002111	ARR-B2	ARR-B		chr9	22915495-22918035	2540	0.348288	4	3	0	Dispersed		489	55529.2	5.5	4	8	12	413, 333, 277, 234, 149	5	5.05556	Extracellular(Secreted)
EVM0005144	ARR-B3	ARR-B		chr8	47742142-47749423	7281	0.388767	5	4	2	Proximal		725	79672	6.81	5	13	19	628, 569, 496, 434, 411, 303, 300, 239	8	5.05556	Nuclear
EVM0005371	ARR-B4	ARR-B		chr4	7141475-7147478	6003	0.357595	6	5	1	Dispersed		633	72055	6.05	11	16	28	530, 507, 379	3	5.05556	Extracellular(Secreted)
EVM0005669	ARR-B5	ARR-B		chr16	30680075-30684648	4573	0.369042	6	5	2	Dispersed		650	72208.2	5.98	3	13	17	467, 359, 310, 242, 10, 6	6	5.05556	Nuclear
EVM0008329	ARR-B6	ARR-B		chr8	47677637-47684686	7049	0.364681	7	6	0	WGD or Segmental		629	69450.4	6.79	5	8	13	485, 411, 349, 326, 300, 258, 255, 194	8	5.05556	Nuclear
EVM0009137	ARR-B7	ARR-B		chr7	26497463-26506525	9062	0.352863	6	5	3	WGD or Segmental		575	64939.2	5.39	8	11	17	433, 297	2	5.05556	Extracellular(Secreted)
EVM0013377	ARR-B8	ARR-B		chr10	28493315-28499781	6466	0.363847	5	4	0	WGD or Segmental		1082	117859	6.35	11	38	49	969, 821, 374, 354, 307, 92	6	5.05556	Extracellular(Secreted)
EVM0013607	ARR-B9	ARR-B		chr9	1091369-1104751	13382	0.345812	6	5	2	Dispersed		659	71147.5	5.95	8	12	20	550, 469, 389, 157	4	5.05556	Nuclear
EVM0014983	ARR-B10	ARR-B		chr12	19067399-19073729	6330	0.319697	5	4	0	Dispersed		577	64835.8	5.56	3	11	15	370, 338, 239, 152, 141, 129	6	5.05556	Extracellular(Secreted)
EVM0015404	ARR-B11	ARR-B		chr12	32064112-32068188	4076	0.350258	5	4	0	Proximal		552	61851.2	4.72	6	11	17	414, 351, 317	3	5.05556	Extracellular(Secreted)
EVM0015635	ARR-B12	ARR-B		chr11	36683361-36690308	6947	0.34859	11	10	2	Dispersed		550	61777.5	5.4	5	18	24	303, 242, 220, 177	4	5.05556	Nuclear
EVM0015942	ARR-B13	ARR-B		chr12	32935734-32945545	9811	0.318793	5	4	0	WGD or Segmental		635	71401.5	5.52	6	11	18	421, 413, 389, 290, 180	5	5.05556	Extracellular(Secreted)
EVM0016104	ARR-B14	ARR-B		chr12	32045544-32049087	3543	0.356095	5	4	0	Proximal		562	63054.1	5.65	5	10	16	490, 397, 389, 341, 316	5	5.05556	Extracellular(Secreted)
EVM0016717	ARR-B15	ARR-B		chr10	28523189-28529210	6021	0.36267	5	4	0	Tandem		1012	111195	5.96	14	19	35	899, 376, 356, 309, 287	5	5.05556	Extracellular(Secreted)
EVM0017366	ARR-B16	ARR-B		chr12	26530428-26535215	4787	0.373225	6	5	2	WGD or Segmental		686	76058.9	5.27	6	9	15	602, 503, 426, 385, 347	5	5.05556	Nuclear
EVM0020355	ARR-B17	ARR-B		chr8	49153476-49157942	4466	0.333109	7	6	0	Dispersed		535	60066.7	6.7	10	11	19	326, 277, 179	3	5.05556	Nuclear
EVM0021943	ARR-B18	ARR-B		chr10	2235724-2244101	8377	0.358916	6	5	2	WGD or Segmental		720	79190.1	5.84	7	11	19	592, 579, 513, 481, 433, 313, 206, 150	8	5.05556	Nuclear
EVM0000205	B3-1	B3		chr3	2458329-2473667	15338	0.340765	4	3	2	Dispersed		527	58374	6.48	17	6	24	218, 160, 70	3	2.40541	Extracellular(Secreted)
EVM0000225	B3-2	B3		chr8	44529571-44535030	5459	0.342125	7	6	2	Dispersed		367	41873.2	9.63	8	8	17	-	0	2.40541	Nuclear
EVM0000838	B3-3	B3		chr7	919525-929447	9922	0.367429	8	7	0	Dispersed		523	57389.1	8.19	14	5	18	422, 238, 32	3	2.40541	Extracellular(Secreted)
EVM0001071	B3-4	B3		chr1	22076852-22081567	4715	0.333333	5	4	0	Dispersed		357	40970	5.85	14	6	21	280, 118, 108	3	2.40541	Extracellular(Secreted)
EVM0001154	B3-5	B3		chr16	17732786-17734320	1534	0.34202	2	1	1	Dispersed		337	38547.7	9.5	10	6	17	295, 144, 128, 125, 44, 37, 25	7	2.40541	Extracellular(Secreted)
EVM0001292	B3-6	B3		chr11	32218246-32219184	938	0.343983	1	0	0	Tandem		312	36175.6	9.06	9	4	13	95	1	2.40541	Nuclear
EVM0002408	B3-7	B3		chr11	39858846-39863396	4550	0.345858	4	3	2	Singleton		189	21594.5	6.35	8	3	12	111	1	2.40541	Nuclear
EVM0002648	B3-8	B3		chr1	23473842-23474609	767	0.38151	1	0	0	Tandem		255	29545.5	9.45	8	7	15	126	1	2.40541	Extracellular(Secreted)
EVM0002934	B3-9	B3		chr4	41510773-41524726	13953	0.380751	4	3	2	WGD or Segmental		303	35306.8	9.69	13	5	18	136	1	2.40541	Extracellular(Secreted)
EVM0005683	B3-10	B3		chr9	13386063-13386881	818	0.349206	1	0	0	Dispersed		272	31711.1	6.83	12	6	17	249, 47	2	2.40541	Nuclear
EVM0006089	B3-11	B3		chr11	32247509-32248099	590	0.360406	1	0	0	Tandem		196	22690.3	9.7	8	3	11	115	1	2.40541	Nuclear
EVM0006372	B3-12	B3		chr1	23482207-23482977	770	0.376135	1	0	0	Tandem		256	29725.7	9.35	10	7	18	127	1	2.40541	Extracellular(Secreted)
EVM0007079	B3-13	B3		chr13	5151981-5165388	13407	0.363887	12	11	2	WGD or Segmental		929	102309	7.23	20	8	29	809, 423, 193	3	2.40541	Nuclear
EVM0009942	B3-14	B3		chr6	494773-507005	12232	0.368103	13	12	3	WGD or Segmental		922	101322	6.65	18	9	27	687, 509, 390, 326, 162, 8	6	2.40541	Nuclear
EVM0011239	B3-15	B3		chr5	29479000-29485581	6581	0.36691	6	5	2	Dispersed		709	80527.9	5.91	12	11	22	628, 501, 484, 472, 192	5	2.40541	Extracellular(Secreted)
EVM0011280	B3-16	B3		chr14	2815646-2818425	2779	0.388129	3	2	2	Dispersed		316	35761.5	5.71	10	5	15	136, 51	2	2.40541	Nuclear
EVM0011629	B3-17	B3		chr3	59055107-59057444	2337	0.407613	1	0	2	WGD or Segmental		411	46120.6	6.79	13	6	19	278, 273, 178	3	2.40541	Nuclear
EVM0012693	B3-18	B3		chr1	23478919-23480659	1740	0.380241	2	1	0	Tandem		402	45827.2	9.25	17	10	28	279, 121	2	2.40541	Extracellular(Secreted)
EVM0012823	B3-19	B3		chr7	20885615-20892744	7129	0.343198	6	5	2	WGD or Segmental		317	36549.4	5.94	10	3	13	-	0	2.40541	Nuclear
EVM0013588	B3-20	B3		chr11	8852141-8853859	1718	0.43281	1	0	2	WGD or Segmental		400	45172.7	6.44	11	4	16	217, 168	2	2.40541	Nuclear
EVM0014722	B3-21	B3		chr15	29039727-29048954	9227	0.381231	12	11	0	WGD or Segmental		680	76099	6.19	21	9	29	200, 136, 8	3	2.40541	Nuclear
EVM0015384	B3-22	B3		chr4	41551845-41557727	5882	0.332483	6	5	0	Tandem		406	46341.7	9.48	14	5	18	-	0	2.40541	Extracellular(Secreted)
EVM0015471	B3-23	B3		chr1	2791298-2793396	2098	0.341591	3	2	0	Dispersed		162	18664.4	6.52	6	2	9	52, 19	2	2.40541	Extracellular(Secreted)
EVM0015901	B3-24	B3		chr3	44784394-44795901	11507	0.34463	8	7	1	WGD or Segmental		722	82484.6	8.11	26	12	38	576, 232, 207	3	2.40541	Extracellular(Secreted)
EVM0016007	B3-25	B3		chr4	39338059-39346293	8234	0.339648	7	6	0	Tandem		218	25301.9	9.81	7	5	13	106, 27	2	2.40541	Nuclear
EVM0016566	B3-26	B3		Contig00719	7384-17987	10603	0.33129	2	1	0	Dispersed		118	13852.7	5.93	8	2	11	47	1	2.40541	Nuclear
EVM0017124	B3-27	B3		chr2	5354792-5369545	14753	0.353735	8	7	1	Proximal		710	81572.7	9.54	26	11	37	369, 238	2	2.40541	Extracellular(Secreted)
EVM0017232	B3-28	B3		chr11	46594461-46609962	15501	0.365695	13	12	2	WGD or Segmental		907	99982.4	8.15	18	10	29	518, 502, 448, 281, 264, 98	6	2.40541	Nuclear
EVM0017237	B3-29	B3		chr5	908010-913147	5137	0.354029	6	5	1	WGD or Segmental		306	35082.6	8.61	11	2	14	299, 280, 255, 184, 183	5	2.40541	Nuclear
EVM0018495	B3-30	B3		chr2	5347685-5351680	3995	0.373373	4	3	2	Tandem		304	35067.3	9.6	14	6	21	-	0	2.40541	Nuclear
EVM0018499	B3-31	B3		chr4	39289548-39296415	6867	0.351048	6	5	0	WGD or Segmental		263	30580.1	9.77	8	6	15	27	1	2.40541	Nuclear
EVM0019421	B3-32	B3		chr2	5337866-5345802	7936	0.364873	7	6	0	WGD or Segmental		663	75728.5	5.97	21	9	30	595, 311, 299, 279, 159	5	2.40541	Extracellular(Secreted)
EVM0020686	B3-33	B3		chr1	27558161-27576405	18244	0.36536	13	12	2	WGD or Segmental		901	98825.2	8.06	20	8	27	768, 767, 568, 404, 243	5	2.40541	Nuclear
EVM0020830	B3-34	B3		chr4	41527932-41549093	21161	0.365884	6	5	1	Tandem		456	52644.3	9.39	20	9	29	61	1	2.40541	Extracellular(Secreted)
EVM0021683	B3-35	B3		chr4	10706500-10713700	7200	0.363144	4	3	2	WGD or Segmental		325	37029.2	9.13	13	5	19	63, 60, 7	3	2.40541	Nuclear
EVM0022824	B3-36	B3		chr1	26470649-26471329	680	0.41116	1	0	0	Dispersed		226	25647.7	9.45	7	5	13	103	1	2.40541	Extracellular(Secreted)
EVM0023484	B3-37	B3		chr2	6668814-6670963	2149	0.38186	5	4	3	WGD or Segmental		387	43010.2	6.2	9	9	18	288, 168	2	2.40541	Nuclear
EVM0004070	BBR-BPC1	BBR-BPC		chr2	31121687-31123475	1788	0.397988	2	1	3	WGD or Segmental		279	30986.4	9.51	4	3	8	256, 216, 160, 92	4	2.5	Nuclear
EVM0005712	BBR-BPC2	BBR-BPC		chr3	47259184-47267627	8443	0.367125	3	2	3	WGD or Segmental		338	37905.9	9.41	3	5	9	210	1	2.5	Nuclear
EVM0006234	BBR-BPC3	BBR-BPC		chr3	58203436-58206145	2709	0.373062	2	1	2	Dispersed		316	34700	9.64	4	4	8	-	0	2.5	Nuclear
EVM0011021	BBR-BPC4	BBR-BPC		chr2	3241099-3242343	1244	0.470683	2	1	0	WGD or Segmental		340	37706.7	9.17	5	5	11	178, 106, 20	3	2.5	Nuclear
EVM0012164	BBR-BPC5	BBR-BPC		chr3	31395816-31397814	1998	0.383192	2	1	3	Proximal		281	31105.5	9.66	4	3	8	258, 161, 93, 53	4	2.5	Nuclear
EVM0016772	BBR-BPC6	BBR-BPC		chr4	10000497-10002032	1535	0.417969	2	1	0	WGD or Segmental		330	37054.2	9.43	5	4	10	108, 104	2	2.5	Nuclear
EVM0017201	BBR-BPC7	BBR-BPC		chr3	31606819-31608336	1517	0.396574	1	0	2	Proximal		281	31105.5	9.66	4	3	8	258, 161, 93, 53	4	2.5	Nuclear
EVM0019912	BBR-BPC8	BBR-BPC		chr7	5334218-5336406	2188	0.378255	2	1	3	WGD or Segmental		291	31907.5	9.66	5	4	10	268, 93	2	2.5	Nuclear
EVM0000199	BES1-1	BES1		chr11	41355986-41365595	9609	0.359001	10	9	2	Dispersed		665	75342.9	6.14	12	12	25	535, 316, 154, 90	4	1.875	MembraneboundChloroplast
EVM0001912	BES1-2	BES1		chr10	29486646-29499463	12817	0.371197	11	10	3	WGD or Segmental		687	77757.7	5.54	15	15	29	576, 187, 145, 141	4	1.875	MembraneboundChloroplast
EVM0002457	BES1-3	BES1		chr14	15137968-15139501	1533	0.332464	2	1	0	Dispersed		103	12357.2	9.84	2	2	5	-	0	1.875	Nuclear
EVM0010111	BES1-4	BES1		chr11	48869900-48873641	3741	0.405398	2	1	2	WGD or Segmental		332	35618.8	8.71	4	2	7	294, 137	2	1.875	Nuclear
EVM0011513	BES1-5	BES1		chr4	8825047-8827377	2330	0.377091	2	1	2	Dispersed		312	33815.7	8.98	1	4	6	131	1	1.875	Nuclear
EVM0014505	BES1-6	BES1		chr12	34241691-34249968	8277	0.385117	10	9	0	WGD or Segmental		705	79489.7	5.56	17	16	34	595	1	1.875	MembraneboundChloroplast
EVM0018560	BES1-7	BES1		chr11	5477937-5482477	4540	0.404536	2	1	2	WGD or Segmental		367	39090.5	7.58	2	2	5	147	1	1.875	Nuclear
EVM0022710	BES1-8	BES1		chr1	24062669-24067135	4466	0.391314	3	2	2	WGD or Segmental		331	35227	8.14	3	2	6	299, 133	2	1.875	Nuclear
EVM0000345	bHLH1	bHLH		chr3	40814062-40818187	4125	0.347552	7	6	2	WGD or Segmental		392	42770.9	6.06	0	2	3	80	1	2.75595	Nuclear
EVM0000395	bHLH2	bHLH		chr14	12571191-12573798	2607	0.353528	2	1	2	Dispersed		262	29110.2	8.96	5	4	10	-	0	2.75595	Nuclear
EVM0000483	bHLH3	bHLH		chr7	29358363-29359704	1341	0.350224	3	2	0	Tandem		173	19513.7	9.66	4	4	9	134	1	2.75595	Extracellular(Secreted)
EVM0000519	bHLH4	bHLH		chr7	33322212-33328002	5790	0.366603	7	6	2	WGD or Segmental		345	38029	5.97	2	4	6	273	1	2.75595	Nuclear
EVM0000546	bHLH5	bHLH		chr16	28209455-28217751	8296	0.336748	10	9	0	Dispersed		453	50224.1	5.78	2	4	6	304, 241, 226	3	2.75595	Extracellular(Secreted)
EVM0000588	bHLH6	bHLH		chr7	30688106-30692769	4663	0.354417	6	5	2	WGD or Segmental		279	30193.5	6.67	0	2	3	79	1	2.75595	Nuclear
EVM0000592	bHLH7	bHLH		chr7	31330563-31335237	4674	0.363636	4	3	2	Dispersed		256	28189.7	6.51	4	5	8	241, 206, 135	3	2.75595	Nuclear
EVM0000779	bHLH8	bHLH		chr10	6823713-6826245	2532	0.316621	5	4	2	WGD or Segmental		240	27597.6	4.99	4	5	9	196, 117, 76	3	2.75595	Nuclear
EVM0000802	bHLH9	bHLH		chr9	24486205-24490172	3967	0.357611	6	5	2	WGD or Segmental		285	30621	5.29	0	2	3	78, 39, 24	3	2.75595	Nuclear
EVM0000946	bHLH10	bHLH		chr15	26070775-26072800	2025	0.378578	4	3	0	Dispersed		311	34801.1	5.06	4	4	9	152, 83	2	2.75595	Nuclear
EVM0001167	bHLH11	bHLH		chr4	8086558-8088195	1637	0.413309	4	3	0	WGD or Segmental		443	48876	5.49	4	5	10	369, 294, 285, 234, 57, 46, 16, 5	8	2.75595	Nuclear
EVM0001361	bHLH12	bHLH		chr8	41144282-41147367	3085	0.378159	6	5	2	Dispersed		407	44197.3	8.99	0	5	6	392, 258, 237, 145, 128, 76	6	2.75595	Nuclear
EVM0001439	bHLH13	bHLH		chr5	4885193-4889183	3990	0.369832	6	5	2	WGD or Segmental		287	31308.1	8.75	0	2	3	2	1	2.75595	Nuclear
EVM0001519	bHLH14	bHLH		chr16	6203697-6214466	10769	0.355432	5	4	2	Dispersed		412	44994.8	8.73	0	3	4	136, 110	2	2.75595	Nuclear
EVM0001571	bHLH15	bHLH		chr8	38324525-38328772	4247	0.362524	8	7	2	Dispersed		515	56468.1	7.25	3	4	7	209, 179, 118, 69, 66, 23	6	2.75595	Nuclear
EVM0001705	bHLH16	bHLH		chr13	3431725-3434521	2796	0.371827	7	6	2	WGD or Segmental		458	50889.3	7.13	0	2	3	442, 279, 221, 96, 53	5	2.75595	Extracellular(Secreted)
EVM0001706	bHLH17	bHLH		chr3	45981631-45984956	3325	0.397775	6	5	2	WGD or Segmental		439	49658.7	5.34	2	3	6	374, 209, 206, 52, 19	5	2.75595	Extracellular(Secreted)
EVM0001886	bHLH18	bHLH		chr5	4108755-4110716	1961	0.340979	3	2	2	Tandem		166	19148.3	9.25	4	4	9	129	1	2.75595	Extracellular(Secreted)
EVM0001919	bHLH19	bHLH		chr8	46048865-46051092	2227	0.324506	3	2	0	Dispersed		170	20058.7	6.01	0	2	3	150, 74	2	2.75595	Extracellular(Secreted)
EVM0002029	bHLH20	bHLH		chr3	52844257-52846408	2151	0.436338	3	2	3	WGD or Segmental		582	65555.3	5.95	12	10	23	549, 481, 445, 299, 67, 64	6	2.75595	Nuclear
EVM0002040	bHLH21	bHLH		chr1	28054723-28058952	4229	0.358392	8	7	0	WGD or Segmental		467	51103.6	5.17	1	3	5	317, 313, 237, 190, 21, 16	6	2.75595	Extracellular(Secreted)
EVM0002390	bHLH22	bHLH		chr2	6195952-6198994	3042	0.377917	3	2	3	WGD or Segmental		252	27971.8	6.68	4	4	9	82, 15	2	2.75595	Nuclear
EVM0002614	bHLH23	bHLH		chr7	21070301-21073074	2773	0.344629	7	6	0	Tandem		299	33946.2	6.13	0	2	3	273, 205, 75, 24	4	2.75595	Extracellular(Secreted)
EVM0002653	bHLH24	bHLH		chr4	40184745-40185543	798	0.485607	2	1	0	Tandem		236	25915.3	9.28	4	5	10	114	1	2.75595	Nuclear
EVM0002658	bHLH25	bHLH		chr7	2748751-2752697	3946	0.327591	7	6	0	Dispersed		506	56146.2	5.68	0	4	5	338, 209, 187, 180, 169, 59, 44, 12	8	2.75595	Extracellular(Secreted)
EVM0002816	bHLH26	bHLH		Contig00804	9568-16697	7129	0.344741	4	3	0	Dispersed		272	30608.6	5.1	2	4	5	55	1	2.75595	Nuclear
EVM0002953	bHLH27	bHLH		chr9	21284201-21290030	5829	0.36741	8	7	2	WGD or Segmental		552	59499.5	5.93	1	2	4	485, 329, 63, 39, 25	5	2.75595	Nuclear
EVM0003011	bHLH28	bHLH		chr1	24933459-24936719	3260	0.359706	2	1	0	Dispersed		265	29114	6.55	4	5	9	233	1	2.75595	Nuclear
EVM0003565	bHLH29	bHLH		chr3	53395280-53398232	2952	0.348459	3	2	0	WGD or Segmental		332	36943	5.65	4	4	9	63	1	2.75595	Nuclear
EVM0003574	bHLH30	bHLH		chr5	31515021-31523687	8666	0.370255	7	6	2	WGD or Segmental		303	32623.9	6.07	1	3	5	184, 109	2	2.75595	Nuclear
EVM0003725	bHLH31	bHLH		chr2	9545833-9549181	3348	0.330248	5	4	2	Tandem		339	38608	7.68	4	5	9	305, 131, 105, 63	4	2.75595	Nuclear
EVM0003905	bHLH32	bHLH		chr14	335977-336755	778	0.415918	2	1	0	WGD or Segmental		194	21839.8	7.77	3	5	9	125, 99, 86, 76	4	2.75595	Extracellular(Secreted)
EVM0004029	bHLH33	bHLH		chr3	831230-833114	1884	0.333156	8	7	2	WGD or Segmental		323	36558	6.2	0	2	3	292, 256, 35	3	2.75595	Extracellular(Secreted)
EVM0004101	bHLH34	bHLH		chr4	13746389-13748380	1991	0.366466	3	2	1	WGD or Segmental		305	34598.2	5.28	4	4	9	256, 209, 69, 39	4	2.75595	Nuclear
EVM0004278	bHLH35	bHLH		chr4	473600-475512	1912	0.383691	3	2	2	WGD or Segmental		290	32887.1	5.79	4	4	9	241, 194, 188, 64, 59	5	2.75595	Nuclear
EVM0004523	bHLH36	bHLH		chr9	25284847-25285714	867	0.387097	2	1	0	WGD or Segmental		92	10345.7	8.97	0	3	4	37	1	2.75595	Nuclear
EVM0004591	bHLH37	bHLH		chr1	21271880-21273827	1947	0.385524	4	3	0	Dispersed		388	43866.5	8.4	10	2	12	241, 172, 142, 22	4	2.75595	Nuclear
EVM0004735	bHLH38	bHLH		chr8	15511747-15516846	5099	0.393333	8	7	3	WGD or Segmental		694	75065.9	6.3	2	5	8	453, 277, 271, 241, 237, 180, 147, 53, 23	9	2.75595	Extracellular(Secreted)
EVM0004831	bHLH39	bHLH		chr11	37961512-37964277	2765	0.418655	1	0	2	WGD or Segmental		660	73418.8	5.12	14	11	24	567, 505, 359, 346, 319, 310, 244, 120, 91, 51	10	2.75595	Nuclear
EVM0005262	bHLH40	bHLH		chr2	10519613-10523877	4264	0.363189	3	2	2	WGD or Segmental		322	35817.3	6.09	4	5	10	276, 229, 82	3	2.75595	Nuclear
EVM0005316	bHLH41	bHLH		chr6	10735046-10739130	4084	0.334394	6	5	0	Dispersed		178	20325.6	9.94	0	2	3	68, 43, 31	3	2.75595	Nuclear
EVM0005382	bHLH42	bHLH		chr4	36283192-36295324	12132	0.366027	8	7	2	WGD or Segmental		417	46470.9	5.94	1	4	6	340, 335, 295, 192, 167, 94	6	2.75595	Extracellular(Secreted)
EVM0005570	bHLH43	bHLH		chr2	13554212-13556735	2523	0.364897	4	3	0	Dispersed		464	51584.8	5.04	4	7	12	386, 311, 301, 112, 49, 16, 5	7	2.75595	Nuclear
EVM0005764	bHLH44	bHLH		chr4	11695610-11696494	884	0.40678	1	0	2	WGD or Segmental		234	26553.7	9.35	0	3	4	60, 41	2	2.75595	Nuclear
EVM0005792	bHLH45	bHLH		chr1	35493013-35494338	1325	0.394419	1	0	0	Dispersed		441	49161.8	5.01	1	4	6	250, 222, 91, 68, 14, 8, 7	7	2.75595	Nuclear
EVM0005811	bHLH46	bHLH		chr5	4174276-4176256	1980	0.331651	3	2	2	Tandem		167	19362.8	9.44	4	4	9	130	1	2.75595	Extracellular(Secreted)
EVM0005897	bHLH47	bHLH		chr4	174647-177590	2943	0.362772	4	3	2	WGD or Segmental		346	38805.1	5.67	3	4	8	-	0	2.75595	Nuclear
EVM0006399	bHLH48	bHLH		chr4	40017852-40018650	798	0.485607	2	1	0	WGD or Segmental		236	25915.3	9.28	4	5	10	114	1	2.75595	Nuclear
EVM0006615	bHLH49	bHLH		chr2	9497083-9500594	3511	0.336845	5	4	3	Tandem		340	38518.6	8.44	4	4	9	240, 112, 68, 64	4	2.75595	Nuclear
EVM0006632	bHLH50	bHLH		Contig00546	38478-41568	3090	0.372371	4	3	1	Dispersed		146	16301.2	5.12	0	2	3	-	0	2.75595	Nuclear
EVM0006719	bHLH51	bHLH		chr2	8259002-8262695	3693	0.365457	5	4	2	WGD or Segmental		358	39668.8	5.03	0	3	4	305, 248, 189, 179	4	2.75595	Nuclear
EVM0006721	bHLH52	bHLH		chr8	41944064-41945998	1934	0.350904	2	1	2	WGD or Segmental		226	25222.5	9.4	5	5	10	138	1	2.75595	Extracellular(Secreted)
EVM0006764	bHLH53	bHLH		chr5	4128162-4129483	1321	0.313918	3	2	0	Tandem		176	20376.7	9.79	4	4	9	-	0	2.75595	Extracellular(Secreted)
EVM0006788	bHLH54	bHLH		chr3	4071807-4073773	1966	0.329944	3	2	0	Tandem		179	20661	9.19	4	4	9	142, 86, 42	3	2.75595	Extracellular(Secreted)
EVM0006792	bHLH55	bHLH		chr10	31496867-31498915	2048	0.38653	1	0	2	WGD or Segmental		433	49326	6.58	11	9	20	-	0	2.75595	Nuclear
EVM0006849	bHLH56	bHLH		chr4	5550843-5553655	2812	0.364024	7	6	2	Dispersed		501	55042.1	5.45	1	3	5	448, 260, 239, 145, 114, 100, 9	7	2.75595	Nuclear
EVM0007139	bHLH57	bHLH		chr8	6787271-6800990	13719	0.363265	7	6	0	WGD or Segmental		645	72501.6	5.18	12	9	20	363, 46	2	2.75595	Nuclear
EVM0007151	bHLH58	bHLH		chr7	29481855-29483761	1906	0.331411	3	2	0	Proximal		174	19578.8	9.74	4	4	9	-	0	2.75595	Extracellular(Secreted)
EVM0007775	bHLH59	bHLH		chr4	7822927-7830239	7312	0.375496	7	6	2	WGD or Segmental		317	34117.5	6.11	1	4	6	192	1	2.75595	Nuclear
EVM0008051	bHLH60	bHLH		chr5	35660486-35667066	6580	0.386719	8	7	3	WGD or Segmental		726	77982.4	5.77	2	5	8	478, 394, 272, 182, 157, 18, 12	7	2.75595	Extracellular(Secreted)
EVM0008124	bHLH61	bHLH		chr15	5561549-5563160	1611	0.3567	3	2	0	Singleton		225	25515.4	9.32	5	3	9	194, 66	2	2.75595	Nuclear
EVM0008194	bHLH62	bHLH		chr16	27991954-27998863	6909	0.371056	7	6	2	WGD or Segmental		695	77587	4.84	11	10	22	-	0	2.75595	Nuclear
EVM0008280	bHLH63	bHLH		chr13	14573935-14576670	2735	0.341009	4	3	0	Dispersed		401	45010.5	6.36	2	4	7	183, 153, 126, 81, 77	5	2.75595	Nuclear
EVM0008326	bHLH64	bHLH		chr13	2900145-2904580	4435	0.36339	5	4	2	WGD or Segmental		229	25492	8.8	3	3	6	38, 34	2	2.75595	Nuclear
EVM0008527	bHLH65	bHLH		chr12	32095404-32096309	905	0.398455	3	2	0	Tandem		239	26976.7	6.32	3	4	8	138	1	2.75595	Nuclear
EVM0008588	bHLH66	bHLH		chr4	12026640-12047142	20502	0.372823	7	6	3	WGD or Segmental		320	36221.9	6.68	0	5	6	217, 141, 116, 50	4	2.75595	Extracellular(Secreted)
EVM0008600	bHLH67	bHLH		Contig00517	30534-34481	3947	0.361702	3	2	0	Dispersed		269	30039.3	8.96	4	4	9	-	0	2.75595	Nuclear
EVM0009000	bHLH68	bHLH		chr5	5627250-5628757	1507	0.35809	2	1	2	WGD or Segmental		92	10343.6	7.94	0	3	4	37	1	2.75595	Nuclear
EVM0009047	bHLH69	bHLH		chr2	9485129-9487392	2263	0.370583	4	3	2	WGD or Segmental		368	41390.8	6.12	4	4	9	309, 264, 137, 62, 61, 57	6	2.75595	Nuclear
EVM0009368	bHLH70	bHLH		chr16	28205944-28209275	3331	0.35024	3	2	0	Dispersed		182	20224.6	9.1	4	4	9	146, 100	2	2.75595	Nuclear
EVM0009466	bHLH71	bHLH		chr9	26991159-26995504	4345	0.392315	4	3	2	WGD or Segmental		546	59911.2	5.15	5	6	11	385, 337, 328, 229, 180, 55	6	2.75595	Nuclear
EVM0009485	bHLH72	bHLH		chr1	28114860-28116217	1357	0.340943	4	3	0	Dispersed		204	23223.5	5.55	4	4	9	24	1	2.75595	Nuclear
EVM0009501	bHLH73	bHLH		chr4	1840297-1840995	698	0.41917	1	0	0	Dispersed		232	26402.4	5.18	1	2	4	217, 170	2	2.75595	Nuclear
EVM0009566	bHLH74	bHLH		chr10	31525812-31527287	1475	0.396341	1	0	2	Tandem		430	48835.5	6.61	10	9	20	-	0	2.75595	Nuclear
EVM0009629	bHLH75	bHLH		chr12	32152225-32153077	852	0.395076	3	2	0	Tandem		221	24727.4	7.6	5	4	10	107	1	2.75595	Nuclear
EVM0009750	bHLH76	bHLH		chr12	36822139-36824225	2086	0.408241	3	2	2	WGD or Segmental		372	42814.1	6.38	4	4	9	335, 287, 132	3	2.75595	Nuclear
EVM0009966	bHLH77	bHLH		chr11	9823087-9824893	1806	0.414499	1	0	2	WGD or Segmental		478	52905.7	5.61	10	10	20	330, 150, 82	3	2.75595	Nuclear
EVM0010230	bHLH78	bHLH		chr16	3286844-3292757	5913	0.344775	6	5	3	Dispersed		160	17869.5	8.94	0	2	3	-	0	2.75595	Nuclear
EVM0010809	bHLH79	bHLH		chr8	43755217-43756746	1529	0.373856	2	1	2	Dispersed		239	26862.4	6.36	3	5	9	-	0	2.75595	Nuclear
EVM0010845	bHLH80	bHLH		chr16	18937422-18939133	1711	0.382593	4	3	1	WGD or Segmental		401	45847.7	4.93	5	4	9	357, 310, 166, 38, 16, 7	6	2.75595	Nuclear
EVM0010955	bHLH81	bHLH		chr5	884827-887519	2692	0.322688	8	7	2	WGD or Segmental		426	47704.4	6.23	2	4	7	336, 295, 36, 35	4	2.75595	Extracellular(Secreted)
EVM0011023	bHLH82	bHLH		chr11	38550216-38558435	8219	0.352311	3	2	2	Dispersed		280	31953.1	6.31	4	4	9	234, 51	2	2.75595	Nuclear
EVM0011117	bHLH83	bHLH		chr14	28532839-28538826	5987	0.342518	6	5	2	Dispersed		388	42647.2	6.97	0	4	5	261, 169, 152, 131	4	2.75595	Nuclear
EVM0011120	bHLH84	bHLH		chr12	35804241-35807333	3092	0.405432	1	0	2	WGD or Segmental		592	66725	5.99	10	11	22	559, 491, 455, 347, 274, 68, 64, 61	8	2.75595	Nuclear
EVM0011206	bHLH85	bHLH		chr4	45265649-45267936	2287	0.39729	3	2	1	WGD or Segmental		370	41095.7	5.26	3	6	10	268, 198, 153, 33, 5	5	2.75595	Extracellular(Secreted)
EVM0011444	bHLH86	bHLH		chr5	31351425-31354169	2744	0.343202	3	2	2	WGD or Segmental		232	26760.6	7.1	4	5	10	71, 58, 19	3	2.75595	Nuclear
EVM0011464	bHLH87	bHLH		chr5	8905158-8921651	16493	0.362435	8	7	3	WGD or Segmental		353	39091.3	5.66	2	4	6	276, 244, 190, 138	4	2.75595	Nuclear
EVM0011545	bHLH88	bHLH		Contig00237	8539-10216	1677	0.346246	7	6	0	Dispersed		332	37439.4	8.58	0	2	3	35	1	2.75595	Extracellular(Secreted)
EVM0011604	bHLH89	bHLH		chr11	11211609-11214987	3378	0.400118	2	1	3	WGD or Segmental		582	65353.8	5.98	12	10	22	549, 460, 67, 63, 60	5	2.75595	Nuclear
EVM0011659	bHLH90	bHLH		chr3	4167251-4193024	25773	0.327074	7	6	0	Tandem		394	45946.7	9.66	8	8	17	256, 142	2	2.75595	Extracellular(Secreted)
EVM0011677	bHLH91	bHLH		chr15	22339438-22343763	4325	0.33264	9	8	3	Dispersed		270	30470.9	9.51	1	3	5	250, 127, 89	3	2.75595	Extracellular(Secreted)
EVM0011840	bHLH92	bHLH		chr3	4054039-4056517	2478	0.329972	3	2	0	WGD or Segmental		179	20825.2	9.8	4	4	9	142, 86	2	2.75595	Extracellular(Secreted)
EVM0011851	bHLH93	bHLH		chr2	2817208-2820789	3581	0.375768	5	4	2	Dispersed		340	37790.1	6.62	3	3	6	-	0	2.75595	Nuclear
EVM0012047	bHLH94	bHLH		chr1	5749211-5751767	2556	0.359797	3	2	1	Singleton		377	42729.3	8.33	3	6	9	163	1	2.75595	Extracellular(Secreted)
EVM0012347	bHLH95	bHLH		chr6	25056503-25071430	14927	0.355411	6	5	2	Dispersed		322	35584.8	6.03	1	3	5	109, 88	2	2.75595	Nuclear
EVM0012705	bHLH96	bHLH		chr16	32410383-32415630	5247	0.39577	7	6	2	WGD or Segmental		689	74324	7.94	2	4	7	573, 476, 280, 242, 184, 159, 102	7	2.75595	Extracellular(Secreted)
EVM0012769	bHLH97	bHLH		chr4	13472526-13475060	2534	0.339645	4	3	2	WGD or Segmental		331	38034.3	4.94	3	5	9	51, 44	2	2.75595	Nuclear
EVM0012869	bHLH98	bHLH		chr5	4077717-4079033	1316	0.305239	3	2	1	Tandem		176	20357.8	9.74	4	4	9	-	0	2.75595	Extracellular(Secreted)
EVM0012947	bHLH99	bHLH		chr5	4039882-4040913	1031	0.340116	3	2	2	WGD or Segmental		169	19434.7	9.28	4	4	9	-	0	2.75595	Extracellular(Secreted)
EVM0013438	bHLH100	bHLH		chr8	49963810-49966776	2966	0.325581	5	4	2	WGD or Segmental		238	26899.5	4.9	4	4	9	-	0	2.75595	Nuclear
EVM0013448	bHLH101	bHLH		chr1	10171406-10176269	4863	0.376234	5	4	2	Dispersed		240	26571.1	5.52	1	3	5	204	1	2.75595	Nuclear
EVM0013453	bHLH102	bHLH		chr1	34828928-34833691	4763	0.345088	9	8	2	WGD or Segmental		341	37327.6	6.6	3	3	7	181, 138, 25	3	2.75595	Nuclear
EVM0013468	bHLH103	bHLH		chr1	23416630-23420680	4050	0.35448	2	1	3	Dispersed		244	26942	5.65	2	2	5	72, 44	2	2.75595	Nuclear
EVM0013582	bHLH104	bHLH		chr1	24371403-24372617	1214	0.395062	3	2	0	Dispersed		164	18715.8	9.01	4	4	9	-	0	2.75595	Extracellular(Secreted)
EVM0013800	bHLH105	bHLH		chr12	30020409-30024985	4576	0.358532	6	5	2	Dispersed		435	47254.1	8.62	2	3	6	372, 363, 260, 118, 72	5	2.75595	Nuclear
EVM0014174	bHLH106	bHLH		chr4	36228091-36230842	2751	0.368096	3	2	2	Singleton		303	33077.2	7.15	4	4	9	261, 197, 15	3	2.75595	Nuclear
EVM0014286	bHLH107	bHLH		chr5	30322739-30328076	5337	0.342076	6	5	0	Dispersed		198	23166.8	5.98	2	6	8	25	1	2.75595	Extracellular(Secreted)
EVM0014435	bHLH108	bHLH		chr7	33796079-33798588	2509	0.382869	2	1	2	Dispersed		361	39892.6	5.79	4	5	10	314	1	2.75595	Nuclear
EVM0014523	bHLH109	bHLH		chr3	39986272-39989349	3077	0.355426	4	3	2	WGD or Segmental		355	39871.1	6.02	4	4	9	153, 94	2	2.75595	Nuclear
EVM0014548	bHLH110	bHLH		chr4	19757951-19761705	3754	0.374967	7	6	2	WGD or Segmental		421	46207.7	5.85	1	2	4	-	0	2.75595	Extracellular(Secreted)
EVM0014617	bHLH111	bHLH		chr12	35545775-35547998	2223	0.37545	3	2	0	WGD or Segmental		336	36771.6	5.56	4	4	9	298, 38, 5	3	2.75595	Nuclear
EVM0014633	bHLH112	bHLH		chr9	26926877-26928329	1452	0.348933	5	4	2	WGD or Segmental		258	29209.8	6.26	0	2	3	178, 64, 35	3	2.75595	Nuclear
EVM0014891	bHLH113	bHLH		chr11	49744102-49748208	4106	0.389335	2	1	0	WGD or Segmental		223	25092.4	9.04	2	2	5	-	0	2.75595	Nuclear
EVM0014989	bHLH114	bHLH		chr1	28604832-28606553	1721	0.319977	6	5	0	Dispersed		154	17354.7	6.05	0	2	3	37	1	2.75595	Extracellular(Secreted)
EVM0015054	bHLH115	bHLH		chr11	45979164-45982036	2872	0.361991	7	6	2	WGD or Segmental		428	46727.6	5.84	1	2	4	276, 203, 133	3	2.75595	Extracellular(Secreted)
EVM0015307	bHLH116	bHLH		chr12	26102912-26107001	4089	0.349878	7	6	2	Dispersed		476	50700.1	6.08	2	9	11	376, 368, 302, 106, 89, 19	6	2.75595	Extracellular(Secreted)
EVM0015347	bHLH117	bHLH		chr3	2293564-2294041	477	0.387029	3	2	0	Dispersed		92	10667.5	10.55	0	2	3	47	1	2.75595	Nuclear
EVM0015469	bHLH118	bHLH		chr14	12882943-12883676	733	0.396458	1	0	2	Dispersed		153	17171.3	9.22	0	2	3	113	1	2.75595	Nuclear
EVM0015493	bHLH119	bHLH		chr10	29516814-29521690	4876	0.371777	10	9	3	Dispersed		726	81740.8	6.29	12	11	24	357, 321	2	2.75595	Extracellular(Secreted)
EVM0015580	bHLH120	bHLH		chr2	9571093-9572859	1766	0.367289	3	2	0	Tandem		283	32443.4	5.26	3	5	7	78	1	2.75595	Extracellular(Secreted)
EVM0015882	bHLH121	bHLH		chr7	29352241-29353616	1375	0.344477	3	2	0	WGD or Segmental		173	19793	9.25	4	4	9	7	1	2.75595	Extracellular(Secreted)
EVM0015965	bHLH122	bHLH		chr12	36640096-36642890	2794	0.40322	4	3	2	WGD or Segmental		441	50364.3	5.82	4	5	10	404, 356, 203	3	2.75595	Nuclear
EVM0016159	bHLH123	bHLH		chr4	18607990-18610463	2473	0.35004	5	4	2	WGD or Segmental		230	26351.3	5.77	0	2	3	59	1	2.75595	Nuclear
EVM0016236	bHLH124	bHLH		chr4	9318858-9323529	4671	0.34589	7	6	2	WGD or Segmental		440	49791.9	5.61	2	4	7	225, 203, 91, 82, 57, 21	6	2.75595	Extracellular(Secreted)
EVM0016529	bHLH125	bHLH		chr11	1785462-1786481	1019	0.42549	1	0	0	Dispersed		339	38392.4	5.7	1	7	8	49	1	2.75595	Extracellular(Secreted)
EVM0016554	bHLH126	bHLH		chr9	22318740-22322188	3448	0.369092	6	5	0	Dispersed		429	47978.1	6.28	2	2	5	411, 378, 344, 254, 24	5	2.75595	Extracellular(Secreted)
EVM0016618	bHLH127	bHLH		chr4	7621800-7624025	2225	0.342318	3	2	0	WGD or Segmental		221	25493.8	9.27	3	5	9	51	1	2.75595	Extracellular(Secreted)
EVM0016794	bHLH128	bHLH		chr8	37948902-37953026	4124	0.347879	5	4	1	WGD or Segmental		434	49595.7	4.97	5	5	11	360, 171, 18, 10	4	2.75595	Nuclear
EVM0017039	bHLH129	bHLH		chr7	21008150-21009292	1142	0.345582	6	5	0	WGD or Segmental		194	22154.3	9.17	0	2	3	-	0	2.75595	Nuclear
EVM0017053	bHLH130	bHLH		chr12	32127299-32128890	1591	0.362437	3	2	2	Tandem		215	24556.2	8.37	3	4	8	2	1	2.75595	Nuclear
EVM0017081	bHLH131	bHLH		chr2	6964923-6965654	731	0.443989	1	0	0	WGD or Segmental		243	27083.2	9.12	0	3	4	84, 75	2	2.75595	Nuclear
EVM0017121	bHLH132	bHLH		chr3	6609294-6611802	2508	0.374253	6	5	0	Dispersed		403	44820.5	5.32	9	9	16	178	1	2.75595	Extracellular(Secreted)
EVM0017347	bHLH133	bHLH		chr5	774790-778224	3434	0.4	4	3	2	WGD or Segmental		530	58693.9	5.29	4	6	10	325, 244, 214, 142, 138	5	2.75595	Nuclear
EVM0017348	bHLH134	bHLH		chr3	52078593-52080124	1531	0.401436	1	0	2	WGD or Segmental		457	51562.8	5.6	11	8	19	352, 307, 219	3	2.75595	Nuclear
EVM0017469	bHLH135	bHLH		chr2	9762144-9763965	1821	0.363337	3	2	2	WGD or Segmental		339	39456.3	4.98	5	5	11	50, 43	2	2.75595	Nuclear
EVM0017776	bHLH136	bHLH		chr4	3029206-3032057	2851	0.347475	5	4	2	WGD or Segmental		233	26346.2	5.58	0	3	4	75	1	2.75595	Nuclear
EVM0017779	bHLH137	bHLH		chr14	9144777-9158021	13244	0.345187	6	5	2	Dispersed		243	27534.8	6.54	3	5	7	-	0	2.75595	Nuclear
EVM0018518	bHLH138	bHLH		chr3	6196961-6198671	1710	0.367621	2	1	2	Proximal		96	10963.5	6.57	0	3	4	91	1	2.75595	Nuclear
EVM0018599	bHLH139	bHLH		chr3	57041848-57043886	2038	0.444335	2	1	0	WGD or Segmental		669	73885	5.44	11	10	21	584, 577, 395, 351, 344, 333, 313, 304, 243, 60, 16	11	2.75595	Nuclear
EVM0018655	bHLH140	bHLH		chr13	13419729-13423373	3644	0.359671	2	1	0	WGD or Segmental		270	30557.8	8.94	4	4	7	118, 18	2	2.75595	Nuclear
EVM0018690	bHLH141	bHLH		chr9	8190826-8192679	1853	0.380259	5	4	0	Dispersed		330	36487.8	5.83	0	3	4	-	0	2.75595	Nuclear
EVM0018800	bHLH142	bHLH		chr4	20700521-20702232	1711	0.36507	5	4	0	WGD or Segmental		293	32703.3	4.81	1	3	5	237, 190, 175, 144, 98, 86	6	2.75595	Nuclear
EVM0019044	bHLH143	bHLH		chr4	16371113-16373840	2727	0.376833	5	4	0	Dispersed		230	26475.9	9.19	2	6	9	-	0	2.75595	Nuclear
EVM0019093	bHLH144	bHLH		chr2	9456900-9458967	2067	0.36412	3	2	0	WGD or Segmental		325	36200.1	8.19	4	4	9	281, 88, 36	3	2.75595	Nuclear
EVM0019133	bHLH145	bHLH		chr5	10799296-10802833	3537	0.347371	6	5	0	Dispersed		451	50451.3	7.57	3	5	9	198, 168, 107, 103, 22	5	2.75595	Extracellular(Secreted)
EVM0019166	bHLH146	bHLH		chr11	3829986-3831129	1143	0.369755	3	2	1	Dispersed		177	20034.1	9.02	3	4	8	78	1	2.75595	Extracellular(Secreted)
EVM0019239	bHLH147	bHLH		chr9	17565667-17568031	2364	0.334461	6	5	2	Dispersed		274	30953	5.76	0	2	3	40	1	2.75595	Nuclear
EVM0019809	bHLH148	bHLH		chr3	39732980-39735405	2425	0.348722	4	3	2	WGD or Segmental		332	37927.2	4.78	4	5	10	58	1	2.75595	Nuclear
EVM0019819	bHLH149	bHLH		chr7	31246703-31247235	532	0.360225	2	1	0	WGD or Segmental		93	10401.7	7.94	0	3	4	38	1	2.75595	Nuclear
EVM0020029	bHLH150	bHLH		chr3	6124449-6126140	1691	0.343972	2	1	0	WGD or Segmental		93	10388.6	5.72	0	3	4	-	0	2.75595	Nuclear
EVM0020800	bHLH151	bHLH		chr1	28350822-28356645	5823	0.374313	5	4	2	WGD or Segmental		233	25743.2	5.89	2	3	5	42, 38	2	2.75595	Nuclear
EVM0020994	bHLH152	bHLH		chr16	12311251-12313972	2721	0.374357	5	4	0	Dispersed		230	26441	9.15	3	6	8	-	0	2.75595	Nuclear
EVM0021377	bHLH153	bHLH		chr7	21477668-21481289	3621	0.395914	4	3	2	WGD or Segmental		542	59474.7	5.39	4	6	10	337, 221, 76, 57	4	2.75595	Nuclear
EVM0021447	bHLH154	bHLH		chr9	21377264-21390386	13122	0.332546	13	12	4	WGD or Segmental		565	62685	6.59	2	4	7	490, 352, 184	3	2.75595	Nuclear
EVM0021515	bHLH155	bHLH		chr3	719720-723618	3898	0.396512	4	3	2	WGD or Segmental		507	55114.8	5.02	5	4	10	300, 209, 140, 136, 77, 54	6	2.75595	Nuclear
EVM0021620	bHLH156	bHLH		chr11	40550095-40553033	2938	0.37802	3	2	0	Dispersed		503	56503.9	5.47	4	4	9	398, 325, 177, 152, 61, 45, 34, 29	8	2.75595	Nuclear
EVM0021680	bHLH157	bHLH		chr9	23815023-23816631	1608	0.328154	3	2	2	WGD or Segmental		178	20484.8	9.08	4	4	9	-	0	2.75595	Extracellular(Secreted)
EVM0021752	bHLH158	bHLH		chr5	26363776-26381564	17788	0.395076	2	1	3	Dispersed		492	55295.1	6.49	12	11	23	371, 271, 34	3	2.75595	Nuclear
EVM0021800	bHLH159	bHLH		chr12	5327147-5332039	4892	0.344574	9	8	2	WGD or Segmental		339	37455.8	5.69	2	4	6	283, 179, 135	3	2.75595	Nuclear
EVM0022053	bHLH160	bHLH		chr8	37629590-37640209	10619	0.354237	9	8	3	Dispersed		521	57543.8	5.93	2	2	5	342, 317, 127	3	2.75595	Extracellular(Secreted)
EVM0022494	bHLH161	bHLH		chr10	190646-193909	3263	0.33364	4	3	0	Singleton		194	21949.6	4.76	4	4	9	41	1	2.75595	Extracellular(Secreted)
EVM0022953	bHLH162	bHLH		chr2	3936774-3942049	5275	0.332828	7	6	2	Dispersed		418	45993	6.84	2	3	6	220, 199, 113, 73	4	2.75595	Extracellular(Secreted)
EVM0023014	bHLH163	bHLH		chr8	52366264-52372414	6150	0.367719	8	7	3	Dispersed		536	56990.8	5.31	1	5	5	513, 497, 342, 207, 50, 49, 18	7	2.75595	Extracellular(Secreted)
EVM0023095	bHLH164	bHLH		chr3	41570326-41571546	1220	0.361179	5	4	0	WGD or Segmental		255	28444.5	5.44	0	2	3	207, 161, 54, 33	4	2.75595	Nuclear
EVM0023165	bHLH165	bHLH		chr10	31132588-31134906	2318	0.425183	1	0	2	WGD or Segmental		574	65271	7.2	11	12	24	491, 455, 279, 71, 67	5	2.75595	Nuclear
EVM0023511	bHLH166	bHLH		chr2	14881282-14883063	1781	0.306958	2	1	0	Dispersed		259	29181.1	4.57	1	7	8	81, 35	2	2.75595	Nuclear
EVM0023569	bHLH167	bHLH		chr3	4098440-4100367	1927	0.339212	3	2	2	Tandem		174	20130.7	9.18	4	4	9	-	0	2.75595	Extracellular(Secreted)
EVM0023996	bHLH168	bHLH		chr7	33424716-33429555	4839	0.361777	8	7	2	WGD or Segmental		510	55722.4	5.39	2	2	5	498, 442, 301, 147, 97, 11	6	2.75595	Extracellular(Secreted)
EVM0000664	bZIP1	bZIP		chr4	7858338-7868215	9877	0.352298	6	5	2	WGD or Segmental		402	43867.1	5.87	0	5	6	34	1	2.06154	Nuclear
EVM0001668	bZIP2	bZIP		Contig00212	46398-48704	2306	0.332466	4	3	0	Dispersed		224	25592.2	8.57	0	2	3	-	0	2.06154	Extracellular(Secreted)
EVM0001756	bZIP3	bZIP		chr15	8866781-8882529	15748	0.356594	12	11	3	Dispersed		467	51446.3	7.16	2	14	16	93, 41	2	2.06154	Nuclear
EVM0001842	bZIP4	bZIP		chr14	31347337-31354854	7517	0.332668	11	10	2	Dispersed		457	51519.1	6.61	1	13	15	367	1	2.06154	Nuclear
EVM0001997	bZIP5	bZIP		chr8	48258235-48264895	6660	0.38868	4	3	1	Dispersed		395	44029.7	6.51	18	12	27	42	1	2.06154	Extracellular(Secreted)
EVM0003147	bZIP6	bZIP		chr7	6289326-6302621	13295	0.342607	13	12	3	Dispersed		396	41852.9	5.27	0	1	2	196, 116	2	2.06154	Nuclear
EVM0003688	bZIP7	bZIP		chr14	781094-789871	8777	0.373775	11	10	3	Dispersed		408	45163.9	8.45	1	10	12	30	1	2.06154	Nuclear
EVM0003882	bZIP8	bZIP		chr16	31039293-31040875	1582	0.379659	1	0	2	WGD or Segmental		144	16417.7	6.29	0	3	4	6	1	2.06154	Nuclear
EVM0004039	bZIP9	bZIP		chr12	35325863-35332130	6267	0.382674	12	11	1	WGD or Segmental		421	44931	6.24	0	2	3	380, 339, 318, 216, 185, 175	6	2.06154	Nuclear
EVM0004058	bZIP10	bZIP		chr5	12445190-12475851	30661	0.359305	11	10	2	Dispersed		437	48490.3	5.97	1	12	14	153, 65	2	2.06154	Nuclear
EVM0004742	bZIP11	bZIP		chr14	3436049-3442802	6753	0.391768	6	5	0	WGD or Segmental		488	55262.3	9.13	5	5	11	385, 305, 164, 67, 34	5	2.06154	Extracellular(Secreted)
EVM0005536	bZIP12	bZIP		chr2	2127383-2131573	4190	0.363159	3	2	3	WGD or Segmental		265	28867.3	6.06	2	2	5	248, 38, 18	3	2.06154	Extracellular(Secreted)
EVM0005890	bZIP13	bZIP		chr4	43817997-43830710	12713	0.364008	12	11	3	WGD or Segmental		386	40674.1	5.75	0	1	2	381, 256, 195, 159	4	2.06154	Nuclear
EVM0005941	bZIP14	bZIP		chr16	2577217-2584452	7235	0.366363	6	5	4	Dispersed		404	44649.4	6.02	0	2	3	312, 295	2	2.06154	Nuclear
EVM0005958	bZIP15	bZIP		chr8	3239225-3246949	7724	0.321812	12	11	2	WGD or Segmental		495	55296	6.25	0	12	13	244, 10	2	2.06154	Nuclear
EVM0006033	bZIP16	bZIP		chr15	2248-9787	7539	0.393587	3	2	2	WGD or Segmental		308	34763	5.54	1	5	7	111	1	2.06154	Nuclear
EVM0006040	bZIP17	bZIP		chr5	9396128-9396673	545	0.43956	1	0	0	Dispersed		181	21218.6	6.3	0	1	2	65, 16	2	2.06154	Extracellular(Secreted)
EVM0006332	bZIP18	bZIP		chr2	13089103-13101090	11987	0.344011	10	9	4	WGD or Segmental		359	40277.7	9.21	1	11	13	52	1	2.06154	Nuclear
EVM0006432	bZIP19	bZIP		chr8	15688042-15692779	4737	0.369987	4	3	2	WGD or Segmental		165	18701.6	8.92	0	2	3	8	1	2.06154	Nuclear
EVM0006621	bZIP20	bZIP		chr4	37885856-37895189	9333	0.367795	4	3	0	WGD or Segmental		457	50156	9.66	0	6	7	349, 28	2	2.06154	Nuclear
EVM0006737	bZIP21	bZIP		chr4	15683465-15690350	6885	0.375545	4	3	2	WGD or Segmental		329	36932.1	6.53	0	1	2	61, 6	2	2.06154	Nuclear
EVM0007090	bZIP22	bZIP		chr3	37698817-37725995	27178	0.387431	10	9	3	WGD or Segmental		363	41090.6	7.18	1	10	12	53	1	2.06154	Nuclear
EVM0007177	bZIP23	bZIP		chr11	4505589-4508505	2916	0.354474	4	3	2	WGD or Segmental		273	30958.7	8.41	0	1	2	126, 32, 14	3	2.06154	Extracellular(Secreted)
EVM0007716	bZIP24	bZIP		chr3	45256832-45267145	10313	0.350204	12	11	3	WGD or Segmental		396	42098	6.63	0	2	3	309, 196	2	2.06154	Nuclear
EVM0008567	bZIP25	bZIP		chr14	13392782-13395088	2306	0.332466	4	3	0	Dispersed		224	25592.2	8.57	0	2	3	-	0	2.06154	Extracellular(Secreted)
EVM0008847	bZIP26	bZIP		chr5	34716480-34716866	386	0.436693	1	0	0	WGD or Segmental		128	14899.1	5.92	0	1	2	-	0	2.06154	Nuclear
EVM0009569	bZIP27	bZIP		chr2	8923115-8924382	1267	0.405363	1	0	2	WGD or Segmental		151	17852.1	10.17	0	1	2	141, 37	2	2.06154	Extracellular(Secreted)
EVM0010278	bZIP28	bZIP		chr2	288987-292140	3153	0.379518	3	2	2	Singleton		304	34946.8	4.99	0	3	4	111, 48	2	2.06154	Extracellular(Secreted)
EVM0010901	bZIP29	bZIP		chr4	9507912-9509447	1535	0.332031	1	0	2	WGD or Segmental		131	15084	6.91	0	1	2	104	1	2.06154	Nuclear
EVM0011041	bZIP30	bZIP		chr11	47610610-47616604	5994	0.355296	4	3	2	Dispersed		232	26464.7	8.77	0	1	2	139, 52	2	2.06154	Extracellular(Secreted)
EVM0011392	bZIP31	bZIP		chr6	8139245-8148179	8934	0.349189	4	3	2	WGD or Segmental		405	44214.3	6.4	0	6	7	-	0	2.06154	Nuclear
EVM0011601	bZIP32	bZIP		chr6	29097758-29104840	7082	0.379641	3	2	2	WGD or Segmental		319	36266.7	8.87	1	5	7	-	0	2.06154	Nuclear
EVM0012244	bZIP33	bZIP		chr8	44289276-44312636	23360	0.360387	4	3	2	WGD or Segmental		379	41914.3	5.72	2	2	5	326, 296, 129, 31	4	2.06154	Nuclear
EVM0012418	bZIP34	bZIP		chr6	7912919-7917592	4673	0.38083	6	5	1	WGD or Segmental		482	54994.3	9.08	7	5	13	326, 310, 218	3	2.06154	Extracellular(Secreted)
EVM0012641	bZIP35	bZIP		chr15	27912475-27916496	4021	0.386872	2	1	2	Dispersed		764	82607.6	6.04	16	4	20	683, 655, 542, 500, 439, 312, 254, 237, 213, 159, 106, 20, 3	13	2.06154	Extracellular(Secreted)
EVM0013020	bZIP36	bZIP		chr6	8185131-8192043	6912	0.343122	13	12	2	WGD or Segmental		501	55830.6	6.29	0	11	12	251	1	2.06154	Nuclear
EVM0013028	bZIP37	bZIP		chr3	11112212-11119308	7096	0.36607	1	0	2	Dispersed		194	22759.4	6.3	0	2	3	64, 16	2	2.06154	Extracellular(Secreted)
EVM0013304	bZIP38	bZIP		chr4	18544746-18573834	29088	0.387535	5	4	3	Dispersed		371	41808.4	7.77	0	3	4	105	1	2.06154	Extracellular(Secreted)
EVM0013474	bZIP39	bZIP		chr4	1658774-1666610	7836	0.359449	4	3	2	WGD or Segmental		341	38106.1	6.53	0	1	2	268, 61	2	2.06154	Nuclear
EVM0014244	bZIP40	bZIP		chr1	25121359-25123440	2081	0.354947	4	3	2	WGD or Segmental		294	33019.9	6.19	1	1	3	233, 145, 85, 14	4	2.06154	Extracellular(Secreted)
EVM0014425	bZIP41	bZIP		chr3	46414268-46416151	1883	0.349257	1	0	2	WGD or Segmental		155	17817.9	5.87	0	2	3	75	1	2.06154	Nuclear
EVM0014880	bZIP42	bZIP		chr8	11905947-11907552	1605	0.364882	1	0	2	Proximal		147	16740.3	6.9	0	2	3	-	0	2.06154	Nuclear
EVM0015247	bZIP43	bZIP		chr16	32435705-32442309	6604	0.350643	4	3	2	WGD or Segmental		162	18450.5	9.55	0	2	3	4	1	2.06154	Nuclear
EVM0016377	bZIP44	bZIP		chr12	20247143-20250516	3373	0.332543	4	3	2	Dispersed		162	17924.8	9.55	0	2	3	146	1	2.06154	Nuclear
EVM0016981	bZIP45	bZIP		chr3	34321034-34339332	18298	0.371824	5	4	3	Dispersed		373	41879.3	6.69	0	2	3	228, 122, 107	3	2.06154	Extracellular(Secreted)
EVM0017008	bZIP46	bZIP		chr14	3132806-3141427	8621	0.352586	5	4	3	WGD or Segmental		385	42633	8.7	0	4	5	-	0	2.06154	Nuclear
EVM0017214	bZIP47	bZIP		chr4	45157592-45162586	4994	0.365566	4	3	4	WGD or Segmental		272	29859.5	5.94	4	3	7	10	1	2.06154	Extracellular(Secreted)
EVM0017712	bZIP48	bZIP		chr4	42053773-42061781	8008	0.370958	5	4	3	WGD or Segmental		558	61763.9	6.59	0	3	4	274, 252, 130, 24	4	2.06154	Extracellular(Secreted)
EVM0017973	bZIP49	bZIP		chr5	31546504-31552277	5773	0.35833	6	5	2	WGD or Segmental		424	46395.9	6.36	1	5	7	40	1	2.06154	Nuclear
EVM0018256	bZIP50	bZIP		chr4	14809515-14814023	4508	0.333999	3	2	2	Dispersed		278	31085.8	5.66	0	4	5	15	1	2.06154	Extracellular(Secreted)
EVM0018344	bZIP51	bZIP		chr14	34159795-34174748	14953	0.369934	2	1	2	Dispersed		708	76972	5.99	11	5	16	644, 626, 595, 443, 401, 339, 270, 97, 21	9	2.06154	Extracellular(Secreted)
EVM0018408	bZIP52	bZIP		chr15	29034287-29037828	3541	0.38961	4	3	2	WGD or Segmental		375	41935.6	5.81	0	1	2	108, 92, 20	3	2.06154	Nuclear
EVM0019289	bZIP53	bZIP		chr10	30507539-30517310	9771	0.370651	12	11	4	WGD or Segmental		389	41438.4	9.17	1	4	6	288, 149, 3	3	2.06154	Nuclear
EVM0019891	bZIP54	bZIP		chr3	43127922-43135373	7451	0.348631	4	3	2	Dispersed		435	46757.4	9.46	1	5	7	302, 169, 26	3	2.06154	Nuclear
EVM0020049	bZIP55	bZIP		chr3	48536424-48537439	1015	0.405512	3	2	0	Dispersed		260	28924.2	9.62	2	4	7	153, 62, 11	3	2.06154	Nuclear
EVM0020338	bZIP56	bZIP		chr4	11653682-11661152	7470	0.36983	5	4	3	WGD or Segmental		438	47352.8	8.26	2	5	8	216, 168, 30	3	2.06154	Nuclear
EVM0020417	bZIP57	bZIP		chr8	11792433-11794200	1767	0.362557	1	0	2	WGD or Segmental		147	16746.1	6.07	0	2	3	-	0	2.06154	Nuclear
EVM0020670	bZIP58	bZIP		chr3	48251133-48255240	4107	0.35791	3	2	4	WGD or Segmental		251	27984.4	5.82	3	3	7	172, 39	2	2.06154	Extracellular(Secreted)
EVM0021724	bZIP59	bZIP		chr11	40177547-40187362	9815	0.374796	17	16	7	Dispersed		409	43268.4	6.32	0	1	2	234	1	2.06154	Nuclear
EVM0021789	bZIP60	bZIP		chr10	8934616-8941150	6534	0.340933	6	5	2	WGD or Segmental		344	37718	5.04	0	2	3	200, 61, 27	3	2.06154	Extracellular(Secreted)
EVM0021959	bZIP61	bZIP		chr3	47283816-47289763	5947	0.368695	4	3	2	WGD or Segmental		559	61920	6.3	0	3	4	42	1	2.06154	Extracellular(Secreted)
EVM0022293	bZIP62	bZIP		chr15	3453798-3456092	2294	0.380828	1	0	2	Dispersed		265	29231.7	5.63	5	4	10	-	0	2.06154	Extracellular(Secreted)
EVM0023217	bZIP63	bZIP		chr2	3858700-3860355	1655	0.370169	1	0	2	WGD or Segmental		158	17955.1	6.3	0	2	3	75	1	2.06154	Nuclear
EVM0023978	bZIP64	bZIP		chr4	1553827-1565519	11692	0.358077	4	3	2	Dispersed		282	31656.7	9.12	0	3	4	98, 89, 35	3	2.06154	Extracellular(Secreted)
EVM0024128	bZIP65	bZIP		chr8	50481718-50489165	7447	0.336869	6	5	2	WGD or Segmental		393	42639.3	5.65	0	3	4	22	1	2.06154	Extracellular(Secreted)
EVM0000122	C2H2-1	C2H2		chr10	25439961-25440956	995	0.451807	1	0	0	WGD or Segmental		331	36873.2	7.1	12	1	14	-	0	2.80899	Nuclear
EVM0000389	C2H2-2	C2H2		chr7	26672007-26687957	15950	0.361043	7	6	1	WGD or Segmental		1276	141968	8.7	34	24	56	949, 839, 758, 671, 609, 71	6	2.80899	Nuclear
EVM0000661	C2H2-3	C2H2		chr4	18492473-18500951	8478	0.350395	6	5	2	WGD or Segmental		371	43130.2	6.07	15	1	17	-	0	2.80899	Extracellular(Secreted)
EVM0000775	C2H2-4	C2H2		chr14	5428237-5431338	3101	0.397485	3	2	2	WGD or Segmental		547	59880.9	9.07	22	4	27	470, 382, 339	3	2.80899	Nuclear
EVM0000860	C2H2-5	C2H2		chr2	30974469-30977286	2817	0.362314	3	2	2	WGD or Segmental		443	50167.2	8.73	18	5	23	386, 298, 261, 235, 210, 4	6	2.80899	Nuclear
EVM0001699	C2H2-6	C2H2		chr7	5275885-5278136	2251	0.37167	3	2	1	WGD or Segmental		443	50179.3	8.59	15	3	19	439, 384, 286, 258, 210, 20	6	2.80899	Nuclear
EVM0001872	C2H2-7	C2H2		chr3	42619822-42621924	2102	0.441274	1	0	2	Dispersed		408	46984	6.33	11	16	24	51, 39, 33, 8	4	2.80899	Extracellular(Secreted)
EVM0002319	C2H2-8	C2H2		chr8	39750618-39752522	1904	0.419423	2	1	0	WGD or Segmental		509	54806.9	6.19	19	10	29	464, 352, 333, 326, 311, 293, 252, 245, 237, 221, 196, 172, 147, 100, 84, 28	16	2.80899	Extracellular(Secreted)
EVM0002532	C2H2-9	C2H2		chr15	27112445-27117000	4555	0.338455	2	1	2	WGD or Segmental		343	39358.7	8.87	14	0	15	185	1	2.80899	Nuclear
EVM0002612	C2H2-10	C2H2		chr6	26989391-26990185	794	0.451572	1	0	0	WGD or Segmental		264	29366.8	6.83	2	2	5	-	0	2.80899	Extracellular(Secreted)
EVM0002673	C2H2-11	C2H2		chr6	4629389-4642385	12996	0.360776	7	6	2	Dispersed		1525	169316	5.45	33	24	57	1112, 1005, 978, 953, 840, 580, 65	7	2.80899	Nuclear
EVM0003254	C2H2-12	C2H2		chr6	4018345-4019538	1193	0.410385	1	0	0	Dispersed		397	44561.2	8.55	21	1	23	175, 169, 114	3	2.80899	Nuclear
EVM0003263	C2H2-13	C2H2		chr4	43797514-43800785	3271	0.395782	4	3	2	WGD or Segmental		487	51589.2	9.1	22	3	26	366	1	2.80899	Nuclear
EVM0003342	C2H2-14	C2H2		chr15	1180292-1181716	1424	0.404912	1	0	0	WGD or Segmental		474	52922	9.47	12	10	23	293, 285, 269, 212, 197, 137, 125, 115, 61	9	2.80899	Extracellular(Secreted)
EVM0003569	C2H2-15	C2H2		chr3	33184340-33186574	2234	0.331544	2	1	2	Dispersed		406	45066.4	9.23	10	3	14	293, 102, 76, 17	4	2.80899	Extracellular(Secreted)
EVM0003588	C2H2-16	C2H2		chr10	29594917-29602887	7970	0.381006	10	9	3	Singleton		769	84756.7	8.48	14	11	26	433, 79, 28	3	2.80899	Extracellular(Secreted)
EVM0003844	C2H2-17	C2H2		chr1	32516826-32519256	2430	0.381736	2	1	3	WGD or Segmental		521	58765.7	8.71	24	3	26	494, 458, 160, 119, 101, 55	6	2.80899	Extracellular(Secreted)
EVM0004086	C2H2-18	C2H2		Contig00687	99666-100579	913	0.415755	2	1	0	Dispersed		272	30682.2	7.61	12	1	13	79	1	2.80899	Nuclear
EVM0004165	C2H2-19	C2H2		chr2	26323251-26327023	3772	0.369467	3	2	0	WGD or Segmental		590	63110.7	8.98	19	4	24	581, 426, 411, 380, 374, 333, 304, 300	8	2.80899	Nuclear
EVM0005076	C2H2-20	C2H2		chr6	27502102-27508306	6204	0.349073	6	5	2	WGD or Segmental		375	43430.6	8.88	17	3	19	-	0	2.80899	Extracellular(Secreted)
EVM0005294	C2H2-21	C2H2		chr14	33479957-33480969	1012	0.437315	1	0	2	Singleton		221	24354.1	5.53	3	2	5	176	1	2.80899	Extracellular(Secreted)
EVM0005380	C2H2-22	C2H2		chr9	1380803-1388008	7205	0.357064	3	2	2	Singleton		467	51727.7	6.17	9	11	21	155, 109	2	2.80899	Extracellular(Secreted)
EVM0006423	C2H2-23	C2H2		chr6	2399373-2400884	1511	0.412037	1	0	2	WGD or Segmental		378	42393.5	9.27	12	4	15	78	1	2.80899	Extracellular(Secreted)
EVM0007094	C2H2-24	C2H2		chr12	30058587-30060083	1496	0.393454	1	0	2	Tandem		331	36929.4	8.3	10	0	11	-	0	2.80899	Nuclear
EVM0007294	C2H2-25	C2H2		chr8	1162834-1163863	1029	0.416505	1	0	2	WGD or Segmental		287	31938.6	6.39	13	2	14	190, 128, 54	3	2.80899	Nuclear
EVM0007318	C2H2-26	C2H2		chr8	25170747-25171286	539	0.435185	1	0	0	WGD or Segmental		179	20859.8	5.07	2	1	4	69	1	2.80899	Extracellular(Secreted)
EVM0007891	C2H2-27	C2H2		chr2	3213264-3216671	3407	0.382336	3	2	4	Dispersed		527	58297.4	6.05	22	4	26	132	1	2.80899	Nuclear
EVM0007961	C2H2-28	C2H2		chr9	22168601-22170351	1750	0.392347	1	0	2	WGD or Segmental		476	53753.6	8.62	23	2	25	422, 158, 84, 60, 34	5	2.80899	Extracellular(Secreted)
EVM0007996	C2H2-29	C2H2		chr13	7276978-7279349	2371	0.376476	3	2	2	WGD or Segmental		450	49965.2	9.06	21	1	23	407, 386, 338	3	2.80899	Nuclear
EVM0008156	C2H2-30	C2H2		chr7	2918933-2924209	5276	0.363654	3	2	2	WGD or Segmental		609	65982.9	9.07	17	3	21	547, 434, 403, 319, 318, 225	6	2.80899	Nuclear
EVM0008227	C2H2-31	C2H2		chr10	4977008-4978179	1171	0.377986	1	0	2	WGD or Segmental		142	15866.4	6.97	2	1	4	97	1	2.80899	Extracellular(Secreted)
EVM0008301	C2H2-32	C2H2		chr7	6313225-6318772	5547	0.357066	2	1	3	WGD or Segmental		268	29144.2	5.79	3	1	5	41, 26	2	2.80899	Extracellular(Secreted)
EVM0008634	C2H2-33	C2H2		chr13	67081-69286	2205	0.417498	1	0	2	WGD or Segmental		612	68460.3	6.66	26	1	28	373, 308, 160, 144, 110	5	2.80899	Extracellular(Secreted)
EVM0009331	C2H2-34	C2H2		chr6	5282618-5285742	3124	0.35808	3	2	2	WGD or Segmental		494	54670	8.76	21	2	23	375, 340	2	2.80899	Nuclear
EVM0009539	C2H2-35	C2H2		chr9	16876828-16877487	659	0.528788	1	0	0	WGD or Segmental		219	23140.9	8.68	2	1	4	28, 12	2	2.80899	Extracellular(Secreted)
EVM0009786	C2H2-36	C2H2		chr6	21642807-21656512	13705	0.361739	2	1	2	Dispersed		292	32232.5	8.66	9	7	13	253, 170, 76	3	2.80899	Extracellular(Secreted)
EVM0010724	C2H2-37	C2H2		chr2	8212393-8213222	829	0.46506	1	0	2	WGD or Segmental		236	25586.7	8.66	7	2	9	129, 67, 19	3	2.80899	Nuclear
EVM0011071	C2H2-38	C2H2		chr4	13859836-13861464	1628	0.414365	1	0	2	Dispersed		453	50427.2	5.43	20	5	24	51	1	2.80899	Nuclear
EVM0011537	C2H2-39	C2H2		chr4	2943375-2949169	5794	0.343572	6	5	2	WGD or Segmental		378	43281.9	7.33	16	0	17	-	0	2.80899	Extracellular(Secreted)
EVM0011561	C2H2-40	C2H2		chr16	30786865-30787473	608	0.444992	1	0	0	Dispersed		202	22071.5	8.97	1	1	3	-	0	2.80899	Extracellular(Secreted)
EVM0011884	C2H2-41	C2H2		chr2	31480223-31481002	779	0.452564	1	0	0	WGD or Segmental		259	28637.8	5.64	3	2	6	44, 27	2	2.80899	Extracellular(Secreted)
EVM0012108	C2H2-42	C2H2		chr3	45317858-45321007	3149	0.398413	4	3	2	WGD or Segmental		474	50726.1	8.69	17	1	19	464, 323, 305, 258, 6	5	2.80899	Nuclear
EVM0012377	C2H2-43	C2H2		chr3	13681142-13682055	913	0.40919	2	1	0	Dispersed		272	30737.4	8.2	13	1	14	79	1	2.80899	Nuclear
EVM0012488	C2H2-44	C2H2		chr5	31870428-31874752	4324	0.354989	4	3	2	WGD or Segmental		465	51381.4	8.69	16	3	20	267, 231, 218, 8	4	2.80899	Nuclear
EVM0012752	C2H2-45	C2H2		chr16	26139586-26140683	1097	0.382514	2	1	3	Dispersed		196	21829.6	8.57	1	1	3	-	0	2.80899	Nuclear
EVM0013222	C2H2-46	C2H2		chr8	221946-222497	551	0.436594	1	0	0	WGD or Segmental		183	20758.3	5.28	2	1	4	-	0	2.80899	Extracellular(Secreted)
EVM0013360	C2H2-47	C2H2		chr14	3202677-3206516	3839	0.347917	2	1	2	WGD or Segmental		292	33538.1	9.12	15	0	16	138	1	2.80899	Nuclear
EVM0013523	C2H2-48	C2H2		chr15	26101787-26102852	1065	0.41182	1	0	2	WGD or Segmental		267	29380.4	6.01	9	2	12	182	1	2.80899	Nuclear
EVM0014148	C2H2-49	C2H2		chr5	33829495-33833529	4034	0.364004	3	2	1	WGD or Segmental		550	60641.7	8.74	17	7	25	458, 361, 288, 264, 141, 47, 3	7	2.80899	Nuclear
EVM0014272	C2H2-50	C2H2		chr8	49196446-49198122	1676	0.386404	2	1	2	WGD or Segmental		165	18722.6	6.65	2	2	5	-	0	2.80899	Extracellular(Secreted)
EVM0014728	C2H2-51	C2H2		chr7	22371785-22372180	395	0.449495	1	0	0	WGD or Segmental		131	14737.3	8.79	2	1	4	-	0	2.80899	Extracellular(Secreted)
EVM0015081	C2H2-52	C2H2		chr16	26149661-26150164	503	0.424603	1	0	0	Dispersed		167	19116.8	4.84	2	1	4	89, 77	2	2.80899	Extracellular(Secreted)
EVM0015095	C2H2-53	C2H2		chr15	2153274-2155791	2517	0.353852	2	1	1	Dispersed		341	38857.6	8.34	13	0	14	151, 53	2	2.80899	Nuclear
EVM0015196	C2H2-54	C2H2		chr4	7353263-7353844	581	0.414089	1	0	0	Dispersed		193	21615.5	9.11	2	1	4	-	0	2.80899	Nuclear
EVM0015624	C2H2-55	C2H2		chr4	20856848-20858489	1641	0.430572	1	0	2	WGD or Segmental		233	24827.7	8.15	8	1	10	174, 132, 89	3	2.80899	Nuclear
EVM0015898	C2H2-56	C2H2		chr6	3271766-3272614	848	0.435807	1	0	0	WGD or Segmental		282	31783.7	7.71	2	1	4	132, 27	2	2.80899	Extracellular(Secreted)
EVM0016352	C2H2-57	C2H2		chr11	37581766-37582446	680	0.468429	1	0	0	Dispersed		226	24714.2	5.02	1	1	3	138, 18	2	2.80899	Extracellular(Secreted)
EVM0016710	C2H2-58	C2H2		chr14	7755533-7761027	5494	0.367789	10	9	2	WGD or Segmental		298	32449.6	4.66	8	1	9	85, 40	2	2.80899	Nuclear
EVM0017267	C2H2-59	C2H2		chr16	32332621-32338483	5862	0.362954	8	7	3	Singleton		303	34910.7	5.94	2	9	12	200	1	2.80899	Plasmamembrane
EVM0018064	C2H2-60	C2H2		chr3	5407273-5415841	8568	0.378457	14	13	1	Tandem		1398	158084	5.77	20	43	59	1309, 343, 147, 141, 107	5	2.80899	Extracellular(Secreted)
EVM0018221	C2H2-61	C2H2		chr3	281367-284966	3599	0.367222	3	2	2	Dispersed		429	47127.6	8.54	18	0	19	278, 261, 243, 207, 41, 36, 3	7	2.80899	Nuclear
EVM0018247	C2H2-62	C2H2		chr15	26656916-26665073	8157	0.326673	10	9	2	WGD or Segmental		316	34347.4	4.6	8	0	8	85, 40	2	2.80899	Nuclear
EVM0018464	C2H2-63	C2H2		chr14	8418661-8419455	794	0.442767	1	0	0	WGD or Segmental		264	29539.8	7.19	1	1	3	117	1	2.80899	Extracellular(Secreted)
EVM0018596	C2H2-64	C2H2		chr10	2148900-2149646	746	0.423025	1	0	0	WGD or Segmental		248	27028.9	7.15	7	1	9	154, 54, 50	3	2.80899	Extracellular(Secreted)
EVM0018639	C2H2-65	C2H2		chr14	8409536-8410084	548	0.449909	1	0	0	WGD or Segmental		182	20643.1	8.28	2	1	4	-	0	2.80899	Extracellular(Secreted)
EVM0019058	C2H2-66	C2H2		chr7	32584499-32586874	2375	0.391835	1	0	2	WGD or Segmental		557	61967.2	8.72	22	2	23	444, 359, 223, 16	4	2.80899	Extracellular(Secreted)
EVM0019218	C2H2-67	C2H2		chr2	11232920-11234793	1873	0.370864	2	1	2	Dispersed		240	27115.2	9.49	14	0	15	133, 91, 71, 56, 9	5	2.80899	Nuclear
EVM0019376	C2H2-68	C2H2		chr8	208804-210026	1222	0.421096	2	1	0	WGD or Segmental		279	31620.2	6.79	2	1	4	118, 106, 15	3	2.80899	Extracellular(Secreted)
EVM0019491	C2H2-69	C2H2		chr1	5822557-5825624	3067	0.342894	3	2	2	Dispersed		505	55952.6	9.08	18	1	20	442, 358, 35, 20	4	2.80899	Nuclear
EVM0019992	C2H2-70	C2H2		chr5	7142106-7143431	1325	0.391403	1	0	0	WGD or Segmental		441	49746.1	8.49	21	0	22	289, 45	2	2.80899	Extracellular(Secreted)
EVM0020174	C2H2-71	C2H2		chr7	24349825-24361047	11222	0.359975	4	3	0	Singleton		250	28876.6	8.81	7	6	12	-	0	2.80899	Extracellular(Secreted)
EVM0020185	C2H2-72	C2H2		chr11	4202322-4204565	2243	0.383244	3	2	0	WGD or Segmental		458	50890.3	9.2	15	2	18	347, 13	2	2.80899	Nuclear
EVM0020953	C2H2-73	C2H2		chr11	40525005-40530661	5656	0.322079	2	1	1	Dispersed		460	52486.6	9.37	12	16	29	134, 111, 89, 66, 44	5	2.80899	Extracellular(Secreted)
EVM0021158	C2H2-74	C2H2		chr8	47665237-47665935	698	0.423462	1	0	0	WGD or Segmental		232	25803.8	6.75	1	1	3	142, 41	2	2.80899	Extracellular(Secreted)
EVM0021207	C2H2-75	C2H2		chr6	6616455-6617054	599	0.378333	1	0	0	WGD or Segmental		199	22438.7	9.63	9	0	10	49, 29	2	2.80899	Nuclear
EVM0021553	C2H2-76	C2H2		chr3	47583988-47586180	2192	0.397173	3	2	1	WGD or Segmental		415	45668.1	9.2	11	4	16	29	1	2.80899	Extracellular(Secreted)
EVM0022348	C2H2-77	C2H2		chr14	34884796-34888877	4081	0.352278	6	5	0	WGD or Segmental		379	43781.6	9.06	16	0	17	-	0	2.80899	Extracellular(Secreted)
EVM0022353	C2H2-78	C2H2		chr14	4238656-4239165	509	0.384314	1	0	0	Dispersed		169	19232.7	7.75	4	2	7	137, 113, 100	3	2.80899	Nuclear
EVM0022848	C2H2-79	C2H2		chr3	5438290-5455469	17179	0.361234	13	12	0	Tandem		1321	150003	5.82	19	38	54	1232, 846, 739, 333, 223, 21	6	2.80899	Extracellular(Secreted)
EVM0022923	C2H2-80	C2H2		chr4	3523999-3530157	6158	0.351843	3	2	2	WGD or Segmental		572	62623.6	8.5	26	8	34	472, 388, 325, 301, 293, 255, 55, 3	8	2.80899	Nuclear
EVM0023141	C2H2-81	C2H2		chr16	26853616-26857132	3516	0.36679	3	2	2	WGD or Segmental		441	48862	9.25	16	3	19	127, 8	2	2.80899	Nuclear
EVM0023182	C2H2-82	C2H2		chr14	6675350-6676815	1465	0.416098	1	0	2	WGD or Segmental		289	31763.6	7.14	9	2	12	189	1	2.80899	Nuclear
EVM0023187	C2H2-83	C2H2		chr8	49434158-49439019	4861	0.403743	5	4	2	WGD or Segmental		377	42792.1	5.36	10	10	19	350	1	2.80899	Extracellular(Secreted)
EVM0023394	C2H2-84	C2H2		chr2	25668227-25677334	9107	0.346838	4	3	3	Proximal		590	63110.7	8.98	19	4	24	581, 426, 411, 380, 374, 333, 304, 300	8	2.80899	Nuclear
EVM0023455	C2H2-85	C2H2		chr4	18236049-18240026	3977	0.388638	2	1	3	Dispersed		524	58400.2	5.96	22	0	23	205, 189, 112, 97, 64	5	2.80899	Nuclear
EVM0023692	C2H2-86	C2H2		chr11	29468359-29471108	2749	0.386909	2	1	0	WGD or Segmental		498	55781.5	7.58	18	3	22	475	1	2.80899	Extracellular(Secreted)
EVM0023736	C2H2-87	C2H2		chr8	2708884-2714273	5389	0.331386	10	9	2	WGD or Segmental		318	34485.8	4.83	8	2	10	148, 93, 48	3	2.80899	Nuclear
EVM0023762	C2H2-88	C2H2		chr8	5837930-5841949	4019	0.356219	3	2	2	WGD or Segmental		454	50866.1	8.64	24	3	27	220, 19	2	2.80899	Nuclear
EVM0023846	C2H2-89	C2H2		chr9	24313159-24313863	704	0.435461	1	0	0	WGD or Segmental		234	26711.4	9.26	4	1	6	171	1	2.80899	Extracellular(Secreted)
EVM0000130	C3H1	C3H		chr7	26649668-26665319	15651	0.377715	7	6	2	WGD or Segmental		453	50887.1	5.42	0	3	4	269	1	3.11765	Nuclear
EVM0001866	C3H2	C3H		chr5	33691744-33697932	6188	0.374374	7	6	2	WGD or Segmental		362	39891.9	8.11	2	2	5	-	0	3.11765	Nuclear
EVM0002839	C3H3	C3H		chr6	19625308-19629424	4116	0.400049	2	1	2	Dispersed		724	79388.3	5.7	9	27	34	197, 11	2	3.11765	Nuclear
EVM0002969	C3H4	C3H		chr15	2205863-2215381	9518	0.349091	8	7	4	Singleton		362	40999.3	6.94	6	6	13	309	1	3.11765	Nuclear
EVM0003897	C3H5	C3H		chr1	30358085-30364245	6160	0.36374	8	7	1	WGD or Segmental		473	52226.7	8.61	3	2	6	-	0	3.11765	Nuclear
EVM0003964	C3H6	C3H		chr16	32213468-32223167	9699	0.397938	6	5	3	Singleton		153	17220.5	8.85	2	2	5	-	0	3.11765	Nuclear
EVM0004628	C3H7	C3H		chr11	15723912-15734182	10270	0.423523	3	2	2	WGD or Segmental		328	37523.7	7.58	9	6	16	137, 82	2	3.11765	Nuclear
EVM0005376	C3H8	C3H		chr3	35397826-35418648	20822	0.364069	3	2	3	WGD or Segmental		864	95782.3	6.48	2	8	11	598, 500, 288, 132, 110	5	3.11765	Extracellular(Secreted)
EVM0006427	C3H9	C3H		chr6	5734200-5743992	9792	0.349535	8	7	2	WGD or Segmental		361	41317.6	5.32	7	13	18	306, 298, 29	3	3.11765	Cytoplasmic
EVM0007656	C3H10	C3H		chr4	3399960-3419018	19058	0.345086	8	7	2	WGD or Segmental		592	64852.9	9.11	3	4	6	545, 138	2	3.11765	Nuclear
EVM0007847	C3H11	C3H		chr12	208761-212971	4210	0.360247	9	8	2	Dispersed		536	62007.3	9.11	6	8	14	457, 387, 346, 314, 52	5	3.11765	Extracellular(Secreted)
EVM0008109	C3H12	C3H		chr3	2517580-2523746	6166	0.360953	7	6	2	WGD or Segmental		432	48504.2	5.58	8	5	6	353, 292, 262, 206, 120	5	3.11765	Nuclear
EVM0008370	C3H13	C3H		chr8	4567442-4568918	1476	0.458362	2	1	1	WGD or Segmental		474	52906.1	8.42	2	16	19	145	1	3.11765	Nuclear
EVM0008417	C3H14	C3H		chr1	4363345-4371577	8232	0.349204	9	8	5	Singleton		696	77087.8	5.44	2	8	9	676, 579, 516, 485, 17	5	3.11765	Extracellular(Secreted)
EVM0009092	C3H15	C3H		chr8	35546813-35559177	12364	0.367974	7	6	2	Dispersed		424	46138.3	8.99	1	2	4	39	1	3.11765	Nuclear
EVM0009106	C3H16	C3H		chr14	4979930-4985608	5678	0.362564	8	7	2	WGD or Segmental		356	40943.2	5.38	4	11	15	298, 29	2	3.11765	Cytoplasmic
EVM0009961	C3H17	C3H		chr3	34530468-34544025	13557	0.361189	9	8	1	Dispersed		840	98460.9	6.67	8	12	22	483, 468, 308, 196	4	3.11765	Extracellular(Secreted)
EVM0010662	C3H18	C3H		chr1	33174219-33177569	3350	0.370934	2	1	2	Dispersed		344	38701.7	7.52	0	2	3	218, 206	2	3.11765	Extracellular(Secreted)
EVM0011007	C3H19	C3H		chr8	40347334-40354126	6792	0.34668	3	2	2	WGD or Segmental		297	31431.6	9.46	2	0	3	271, 240, 97, 80	4	3.11765	Extracellular(Secreted)
EVM0011912	C3H20	C3H		chr3	47026782-47046563	19781	0.370994	10	9	2	WGD or Segmental		1639	179561	5.45	11	18	31	1263, 1244, 886, 856, 786, 628, 90, 60, 30	9	3.11765	Nuclear
EVM0012078	C3H21	C3H		chr15	1599798-1606338	6540	0.357438	3	2	2	WGD or Segmental		315	33389.6	9.3	2	3	6	292, 152, 110, 92	4	3.11765	Extracellular(Secreted)
EVM0012610	C3H22	C3H		chr8	41458327-41462395	4068	0.404768	2	1	2	Dispersed		741	80980.6	6.05	7	18	26	194, 47	2	3.11765	Nuclear
EVM0014032	C3H23	C3H		chr3	25506484-25508572	2088	0.381044	2	1	0	Dispersed		331	37147.4	8.02	0	3	4	153	1	3.11765	Extracellular(Secreted)
EVM0014301	C3H24	C3H		chr1	35470449-35473559	3110	0.423337	1	0	2	WGD or Segmental		381	42528.9	7.99	2	3	6	11, 8	2	3.11765	Nuclear
EVM0014506	C3H25	C3H		chr11	965738-972188	6450	0.375601	8	7	3	WGD or Segmental		426	47251.6	8.52	2	0	3	370, 151	2	3.11765	Nuclear
EVM0014839	C3H26	C3H		chr11	27800686-27827775	27089	0.371539	10	9	0	Dispersed		427	47039.9	6.63	40	0	41	256, 71, 5	3	3.11765	Extracellular(Secreted)
EVM0014847	C3H27	C3H		chr4	15146396-15153691	7295	0.32881	4	3	3	Singleton		289	32060	8.46	2	2	5	214, 178, 82	3	3.11765	Extracellular(Secreted)
EVM0015093	C3H28	C3H		chr13	6862191-6865631	3440	0.387097	6	5	0	Dispersed		662	73204.9	5.78	6	7	13	512, 431, 390, 386, 152, 119, 71	7	3.11765	Extracellular(Secreted)
EVM0015201	C3H29	C3H		chr14	27326235-27330070	3835	0.392857	2	1	3	Dispersed		644	70318	6.21	6	17	22	421, 364, 156, 28	4	3.11765	Nuclear
EVM0015241	C3H30	C3H		chr7	1901399-1906373	4974	0.39397	3	2	2	Dispersed		696	78774.8	5.8	2	3	6	367	1	3.11765	Extracellular(Secreted)
EVM0015318	C3H31	C3H		Contig01390	1795-6645	4850	0.387961	2	1	0	WGD or Segmental		255	29012.5	7.98	6	5	11	64	1	3.11765	Nuclear
EVM0016167	C3H32	C3H		chr4	16232558-16248238	15680	0.35999	5	4	3	WGD or Segmental		1069	120239	6.7	2	5	9	928, 911, 845, 822, 641, 461, 403, 112, 49	9	3.11765	Extracellular(Secreted)
EVM0016934	C3H33	C3H		chr3	47294444-47303068	8624	0.361275	10	9	2	Dispersed		692	77113.7	6.72	12	15	27	303, 236, 104, 70, 67, 54	6	3.11765	Nuclear
EVM0017642	C3H34	C3H		chr14	1288164-1296652	8488	0.367299	7	6	3	Dispersed		853	95765	6.13	1	23	26	376, 341, 228, 197, 170, 22	6	3.11765	Extracellular(Secreted)
EVM0018193	C3H35	C3H		Contig00673	5458-6870	1412	0.463553	1	0	0	Dispersed		470	53488.7	5.37	2	2	5	347, 230, 220, 83, 65	5	3.11765	Extracellular(Secreted)
EVM0018444	C3H36	C3H		chr5	34331937-34334645	2708	0.370616	3	2	0	Dispersed		311	34819.2	6.23	0	3	4	187, 29, 23	3	3.11765	Extracellular(Secreted)
EVM0018500	C3H37	C3H		chr14	807018-811036	4018	0.369993	3	2	2	Dispersed		251	27210	8.07	0	1	2	136, 70	2	3.11765	Extracellular(Secreted)
EVM0018506	C3H38	C3H		chr16	15887375-15894997	7622	0.370589	10	9	0	Singleton		388	42167.4	7.67	0	3	4	364, 313, 213, 199, 56	5	3.11765	Extracellular(Secreted)
EVM0019105	C3H39	C3H		chr13	32695319-32712881	17562	0.347834	12	11	2	Dispersed		557	59917.2	6.7	0	0	1	410, 385, 9	3	3.11765	Extracellular(Secreted)
EVM0019181	C3H40	C3H		chr3	47356820-47371379	14559	0.348489	4	3	2	Singleton		455	49694.4	6.43	4	3	7	335, 281	2	3.11765	Extracellular(Secreted)
EVM0019585	C3H41	C3H		chr16	29359964-29368083	8119	0.371305	7	6	2	WGD or Segmental		478	50907.3	7.88	1	1	3	76	1	3.11765	Nuclear
EVM0019641	C3H42	C3H		Contig00380	10540-17999	7459	0.379491	5	4	0	Dispersed		301	33221.1	9.48	23	0	24	71, 5	2	3.11765	Extracellular(Secreted)
EVM0019688	C3H43	C3H		chr1	28696191-28706383	10192	0.355734	11	10	2	Singleton		446	50438.2	7.67	7	4	11	299	1	3.11765	Extracellular(Secreted)
EVM0020125	C3H44	C3H		chr11	43701871-43714813	12942	0.337171	8	7	3	WGD or Segmental		442	48770.8	8.71	0	1	2	438, 415, 142, 37, 17	5	3.11765	Nuclear
EVM0020129	C3H45	C3H		chr11	38621213-38630090	8877	0.376887	2	1	2	WGD or Segmental		373	40852.9	6.38	1	1	3	207, 124	2	3.11765	Extracellular(Secreted)
EVM0020846	C3H46	C3H		chr14	33094756-33113230	18474	0.350853	3	2	2	WGD or Segmental		303	31721.3	9.69	1	1	3	255	1	3.11765	Extracellular(Secreted)
EVM0021182	C3H47	C3H		chr3	57193280-57196318	3038	0.396512	2	1	2	WGD or Segmental		376	41460.5	6.16	1	1	3	240, 208, 125, 105, 101	5	3.11765	Extracellular(Secreted)
EVM0021682	C3H48	C3H		chr14	11999090-12002835	3745	0.40977	2	1	3	WGD or Segmental		669	73325.4	5.98	4	24	26	599, 596, 381, 30	4	3.11765	Nuclear
EVM0022611	C3H49	C3H		chr8	8954633-8970146	15513	0.378432	7	6	2	WGD or Segmental		476	50845.8	8.25	3	2	6	437	1	3.11765	Nuclear
EVM0023049	C3H50	C3H		chr12	18459981-18498025	38044	0.370955	2	1	1	WGD or Segmental		495	56419.1	5.39	3	3	6	372, 255, 245, 108, 90	5	3.11765	Extracellular(Secreted)
EVM0024043	C3H51	C3H		chr6	1859956-1863127	3171	0.436318	2	1	3	WGD or Segmental		699	76409.8	6.22	3	22	24	528, 474, 442, 391, 345, 175, 30	7	3.11765	Nuclear
EVM0003186	CAMTA1	CAMTA		chr4	740659-755320	14661	0.360865	13	12	2	Dispersed		1117	126010	5.4	10	29	41	677, 657, 611, 498, 431, 391, 141, 138	8	4.28571	Nuclear
EVM0003991	CAMTA2	CAMTA		chr8	11611729-11632000	20271	0.368341	13	12	2	WGD or Segmental		900	101798	6.38	13	18	33	664, 257, 252, 202, 119, 48	6	4.28571	Nuclear
EVM0006689	CAMTA3	CAMTA		chr4	4647897-4654961	7064	0.365888	10	9	1	Dispersed		679	76464.9	5.59	14	11	25	591, 223	2	4.28571	Nuclear
EVM0008593	CAMTA4	CAMTA		chr5	1326683-1348377	21694	0.350173	12	11	2	WGD or Segmental		1022	115563	5.6	13	21	36	610, 371, 360, 345, 44	5	4.28571	Nuclear
EVM0010265	CAMTA5	CAMTA		chr5	34608934-34620456	11522	0.362145	14	13	3	WGD or Segmental		936	105893	7.37	13	22	35	704, 249, 57	3	4.28571	Nuclear
EVM0022201	CAMTA6	CAMTA		chr16	31922159-31931598	9439	0.370021	12	11	0	Dispersed		1057	118311	6.13	13	24	38	283, 261, 225, 139	4	4.28571	Nuclear
EVM0023698	CAMTA7	CAMTA		chr9	26523953-26543731	19778	0.357652	13	12	3	WGD or Segmental		984	111236	6.27	12	24	35	523, 349	2	4.28571	Nuclear
EVM0003065	CO-like1	CO-like		chr3	11202321-11204761	2440	0.376895	2	1	2	Dispersed		382	43202.1	5.82	6	5	12	184	1	2	Nuclear
EVM0006227	CO-like2	CO-like		chr1	28523242-28526070	2828	0.362672	5	4	0	Dispersed		436	49095.6	8.1	7	6	12	389, 300, 282, 274, 181	5	2	Nuclear
EVM0007196	CO-like3	CO-like		chr1	31772455-31779638	7183	0.367066	6	5	4	WGD or Segmental		408	44894.1	5.74	5	4	10	144, 64	2	2	Nuclear
EVM0008834	CO-like4	CO-like		chr10	4329167-4330869	1702	0.426307	2	1	2	WGD or Segmental		359	39634.3	5.6	5	4	9	204, 182	2	2	Nuclear
EVM0009314	CO-like5	CO-like		chr13	351778-358812	7034	0.370629	5	4	3	WGD or Segmental		414	45404.5	5.44	5	4	10	-	0	2	Nuclear
EVM0014958	CO-like6	CO-like		chr16	29040984-29045522	4538	0.367262	4	3	2	Dispersed		404	45253.2	5.27	6	4	11	193	1	2	Nuclear
EVM0016234	CO-like7	CO-like		chr9	18517831-18520944	3113	0.398202	2	1	2	Dispersed		414	46550.2	5.39	3	5	9	104	1	2	Nuclear
EVM0018879	CO-like8	CO-like		chr5	9772962-9774777	1815	0.40033	2	1	2	WGD or Segmental		329	37324.8	5.4	5	4	9	169	1	2	Nuclear
EVM0021601	CO-like9	CO-like		chr5	955461-960517	5056	0.357524	4	3	2	WGD or Segmental		480	54134.2	5.1	6	5	11	397, 364, 360, 284, 249	5	2	Nuclear
EVM0022519	CO-like10	CO-like		chr8	49018033-49020644	2611	0.400842	2	1	2	WGD or Segmental		381	42210.1	5.54	6	2	9	248, 226	2	2	Nuclear
EVM0006250	CPP1	CPP		chr16	27090650-27099157	8507	0.35449	10	9	2	WGD or Segmental		770	85208.3	5.82	6	6	12	468, 430, 346, 158, 91	5	3.5	Nuclear
EVM0006559	CPP2	CPP		chr10	422745-429491	6746	0.385801	13	12	3	WGD or Segmental		966	106289	5.45	9	5	16	488, 482, 440, 387, 362, 343, 242, 101	8	3.5	Extracellular(Secreted)
EVM0006846	CPP3	CPP		chr12	5691158-5703036	11878	0.363414	8	7	2	Dispersed		551	60969	6.9	2	9	11	248, 129	2	3.5	Nuclear
EVM0011217	CPP4	CPP		chr5	32160785-32168501	7716	0.348322	10	9	2	WGD or Segmental		792	87470.1	6.1	4	4	9	482, 432, 348	3	3.5	Nuclear
EVM0018181	CPP5	CPP		chr8	5942042-5948276	6234	0.36263	11	10	1	WGD or Segmental		720	79674.1	6.69	6	5	10	670, 310, 7	3	3.5	Nuclear
EVM0019762	CPP6	CPP		chr8	46121026-46134300	13274	0.351563	8	7	2	WGD or Segmental		572	62078.7	7.69	2	7	9	547	1	3.5	Nuclear
EVM0021364	CPP7	CPP		chr10	258137-264816	6679	0.367365	8	7	0	WGD or Segmental		496	54119.7	7.71	2	10	12	377	1	3.5	Nuclear
EVM0021802	CPP8	CPP		chr8	46392375-46402202	9827	0.374135	11	10	3	WGD or Segmental		1021	113050	6.19	7	4	13	457, 437, 222, 163, 73	5	3.5	Extracellular(Secreted)
EVM0001848	DBB1	DBB		chr2	3566545-3568382	1837	0.402067	3	2	2	WGD or Segmental		292	32430.6	6.72	6	2	9	123, 49	2	1	Nuclear
EVM0006864	DBB2	DBB		chr3	47077937-47086162	8225	0.372599	5	4	2	WGD or Segmental		183	20438.2	6.64	5	1	7	-	0	1	Nuclear
EVM0009740	DBB3	DBB		chr3	46837517-46839391	1874	0.419733	3	2	2	WGD or Segmental		291	32433.3	6.18	5	1	7	-	0	1	Nuclear
EVM0010417	DBB4	DBB		chr16	3298516-3310285	11769	0.354545	4	3	3	Dispersed		238	26106.5	4.81	6	2	9	215	1	1	Nuclear
EVM0013294	DBB5	DBB		chr1	23920163-23926881	6718	0.367912	3	2	2	WGD or Segmental		297	32307.5	5.52	6	1	8	267, 172, 49	3	1	Nuclear
EVM0015126	DBB6	DBB		chr13	10955268-10967157	11889	0.35677	3	2	2	WGD or Segmental		287	31266.1	5.99	5	2	8	49	1	1	Nuclear
EVM0020942	DBB7	DBB		chr2	3356937-3360266	3329	0.358835	5	4	2	WGD or Segmental		209	23187.4	5.36	3	1	5	-	0	1	Nuclear
EVM0000358	Dof1	Dof		chr4	10814000-10815581	1581	0.415297	2	1	3	WGD or Segmental		332	36122.8	9.23	1	1	3	110, 75	2	3.07317	Extracellular(Secreted)
EVM0000614	Dof2	Dof		chr10	31290225-31292783	2558	0.347792	2	1	2	WGD or Segmental		285	31329.4	8.49	3	0	4	174, 155, 125, 60, 49	5	3.07317	Nuclear
EVM0002129	Dof3	Dof		chr8	2192672-2194659	1987	0.369215	2	1	2	WGD or Segmental		284	31805.6	7.59	0	0	1	161, 151, 63	3	3.07317	Nuclear
EVM0003719	Dof4	Dof		chr4	41906084-41907997	1913	0.378788	2	1	3	WGD or Segmental		313	34425.2	9.14	2	0	3	297, 77	2	3.07317	Extracellular(Secreted)
EVM0004479	Dof5	Dof		chr14	2280296-2281222	926	0.432578	1	0	0	Dispersed		308	34709.5	5.37	0	0	1	293, 193, 175, 132, 129, 100, 48	7	3.07317	Extracellular(Secreted)
EVM0005180	Dof6	Dof		chr6	5604374-5606483	2109	0.351659	2	1	2	WGD or Segmental		287	32069.6	7.11	0	0	1	173, 162, 57, 48	4	3.07317	Nuclear
EVM0005986	Dof7	Dof		chr11	47801725-47802603	878	0.426621	1	0	0	WGD or Segmental		292	33235.9	9.21	1	0	2	109, 70	2	3.07317	Extracellular(Secreted)
EVM0008164	Dof8	Dof		chr12	36036738-36038714	1976	0.354578	2	1	2	WGD or Segmental		261	28812.8	9	4	0	5	147, 116, 58, 47	4	3.07317	Nuclear
EVM0008358	Dof9	Dof		chr14	3970765-3972355	1590	0.417976	2	1	2	WGD or Segmental		323	34399.3	9.11	0	1	2	288, 176, 154, 87	4	3.07317	Nuclear
EVM0009502	Dof10	Dof		chr11	47368316-47370903	2587	0.361669	3	2	0	WGD or Segmental		287	31846.5	8.76	1	1	3	274, 151, 125, 54	4	3.07317	Extracellular(Secreted)
EVM0010038	Dof11	Dof		chr2	5980914-5981747	833	0.401679	1	0	0	WGD or Segmental		277	30687.4	8.96	0	0	1	254, 197, 132, 50	4	3.07317	Nuclear
EVM0010318	Dof12	Dof		chr1	26704731-26706086	1355	0.384956	1	0	2	WGD or Segmental		273	31039.3	8.59	0	0	1	235, 189, 50	3	3.07317	Extracellular(Secreted)
EVM0010558	Dof13	Dof		chr11	10569833-10572213	2380	0.357833	2	1	2	WGD or Segmental		286	31212.6	8.12	3	0	4	122, 58, 47	3	3.07317	Nuclear
EVM0010860	Dof14	Dof		chr8	698486-700588	2102	0.384213	3	2	2	WGD or Segmental		318	34525.3	8.92	1	1	3	283, 154, 129, 88	4	3.07317	Nuclear
EVM0011311	Dof15	Dof		chr4	1921930-1922872	942	0.449629	1	0	2	Dispersed		273	30571.5	4.73	0	0	1	262, 180, 159, 38	4	3.07317	Extracellular(Secreted)
EVM0011412	Dof16	Dof		chr4	10404006-10404788	782	0.389527	1	0	0	WGD or Segmental		260	28960.2	6.81	0	1	2	232, 139, 93, 52	4	3.07317	Extracellular(Secreted)
EVM0011418	Dof17	Dof		chr13	6735523-6738393	2870	0.370254	2	1	2	WGD or Segmental		308	34147.2	8.65	1	0	2	189, 172, 59	3	3.07317	Extracellular(Secreted)
EVM0012744	Dof18	Dof		chr12	3108299-3109975	1676	0.353011	1	0	2	Dispersed		213	23448.8	8.46	2	1	4	169, 161, 39	3	3.07317	Nuclear
EVM0013088	Dof19	Dof		chr3	43888045-43889483	1438	0.38499	1	0	2	WGD or Segmental		317	34906.6	9.03	0	1	2	269, 163, 135, 51, 16	5	3.07317	Nuclear
EVM0013144	Dof20	Dof		chr7	31830746-31834104	3358	0.394463	3	2	0	WGD or Segmental		522	57100	8.56	3	3	6	283, 51	2	3.07317	Nuclear
EVM0013473	Dof21	Dof		chr7	33314300-33315612	1312	0.408225	1	0	2	WGD or Segmental		245	27858	6.43	1	0	2	208, 42, 20	3	3.07317	Nuclear
EVM0014131	Dof22	Dof		chr2	5412299-5413265	966	0.44364	1	0	2	WGD or Segmental		194	21300.6	8.94	1	0	2	188, 108, 45, 34	4	3.07317	Nuclear
EVM0014238	Dof23	Dof		chr6	28715562-28719141	3579	0.371229	2	1	1	WGD or Segmental		489	53715.7	5.98	2	2	5	-	0	3.07317	Nuclear
EVM0014854	Dof24	Dof		chr2	5509001-5510658	1657	0.374548	1	0	2	WGD or Segmental		308	33273.7	8.71	1	1	3	292, 71, 42, 17	4	3.07317	Extracellular(Secreted)
EVM0014888	Dof25	Dof		chr13	6715548-6717382	1834	0.376022	1	0	2	Tandem		285	31445.5	9.07	0	1	2	214, 120, 97, 45	4	3.07317	Nuclear
EVM0014912	Dof26	Dof		Contig00776	28846-30444	1598	0.378987	1	0	2	Dispersed		202	22673.1	9.36	1	1	3	139, 39	2	3.07317	Nuclear
EVM0015684	Dof27	Dof		chr5	6188849-6192121	3272	0.378552	2	1	2	WGD or Segmental		469	51932.2	6.65	2	2	5	421, 316, 250, 229	4	3.07317	Nuclear
EVM0015712	Dof28	Dof		Contig01043	19276-19884	608	0.441708	1	0	0	Dispersed		202	22673.1	9.36	1	1	3	139, 39	2	3.07317	Nuclear
EVM0016966	Dof29	Dof		chr15	24196450-24198432	1982	0.368129	2	1	2	WGD or Segmental		307	34087.7	8.03	1	0	2	209, 182, 171, 124, 72	5	3.07317	Nuclear
EVM0018074	Dof30	Dof		chr13	9523741-9524380	639	0.4375	1	0	2	WGD or Segmental		151	16853.3	9.4	2	0	3	-	0	3.07317	Nuclear
EVM0018686	Dof31	Dof		chr4	10759535-10760923	1388	0.427646	1	0	2	Dispersed		308	32574.6	9.11	0	0	1	119	1	3.07317	Nuclear
EVM0018916	Dof32	Dof		chr6	6865819-6867891	2072	0.411963	2	1	2	WGD or Segmental		343	36617.5	9.05	1	1	3	333, 308, 86	3	3.07317	Nuclear
EVM0018976	Dof33	Dof		chr9	22881329-22884880	3551	0.386543	2	1	2	WGD or Segmental		489	54398.5	6.19	2	2	5	279, 224, 120, 57	4	3.07317	Nuclear
EVM0019067	Dof34	Dof		chr5	8819151-8820557	1406	0.412935	1	0	2	WGD or Segmental		297	33395	6.75	1	0	2	169, 146, 49	3	3.07317	Nuclear
EVM0019098	Dof35	Dof		chr3	44585557-44588799	3242	0.379278	2	1	2	WGD or Segmental		330	35755.8	8.85	1	0	2	314, 99, 10	3	3.07317	Extracellular(Secreted)
EVM0019697	Dof36	Dof		chr1	9908538-9909145	607	0.442434	2	1	0	Dispersed		192	21701	8.97	2	1	4	129, 39	2	3.07317	Nuclear
EVM0020265	Dof37	Dof		chr3	52617421-52618218	797	0.413534	1	0	0	WGD or Segmental		265	29270.7	9.33	2	0	3	67, 30	2	3.07317	Nuclear
EVM0020315	Dof38	Dof		chr7	28997114-28999560	2446	0.342051	2	1	2	WGD or Segmental		306	34390.2	6.26	2	0	3	233, 72	2	3.07317	Nuclear
EVM0023643	Dof39	Dof		chr5	3830380-3832826	2446	0.346138	2	1	1	WGD or Segmental		301	33462	6.04	0	0	1	297, 219, 189, 117, 63	5	3.07317	Nuclear
EVM0023697	Dof40	Dof		chr14	35699953-35712210	12257	0.359194	3	2	0	WGD or Segmental		480	52391.9	5.32	2	2	5	201	1	3.07317	Nuclear
EVM0024109	Dof41	Dof		chr1	24576861-24577349	488	0.470348	2	1	0	WGD or Segmental		150	16950.3	9.48	3	2	6	-	0	3.07317	Nuclear
EVM0006705	E2F/DP1	E2F/DP		chr8	1366659-1374466	7807	0.367444	10	9	3	WGD or Segmental		351	38767.4	6.57	8	5	13	-	0	2.72727	Nuclear
EVM0007329	E2F/DP2	E2F/DP		chr9	24334489-24337647	3158	0.35201	11	10	0	WGD or Segmental		395	44650.6	9.5	10	17	24	207, 142, 10	3	2.72727	Nuclear
EVM0007727	E2F/DP3	E2F/DP		chr14	30354787-30356004	1217	0.389984	3	2	0	Dispersed		296	33861.5	9.58	8	11	18	268, 200, 193, 128	4	2.72727	Nuclear
EVM0009529	E2F/DP4	E2F/DP		chr2	2989084-2998723	9639	0.364108	14	13	2	Dispersed		447	50125.7	5.19	10	4	15	402, 307, 200	3	2.72727	Nuclear
EVM0011324	E2F/DP5	E2F/DP		chr14	3995296-4002742	7446	0.344568	10	9	2	Dispersed		352	39480.7	6.38	8	5	13	86, 80, 14	3	2.72727	Nuclear
EVM0016053	E2F/DP6	E2F/DP		chr3	4882739-4887560	4821	0.339486	12	11	0	WGD or Segmental		364	41349.7	9.25	9	12	19	250, 202, 146, 120	4	2.72727	Nuclear
EVM0017911	E2F/DP7	E2F/DP		chr6	9246228-9255127	8899	0.370337	13	12	2	WGD or Segmental		495	55048	4.83	9	8	16	491, 380, 273, 226, 114, 8	6	2.72727	Nuclear
EVM0018243	E2F/DP8	E2F/DP		chr8	34383846-34392171	8325	0.396589	13	12	0	Dispersed		309	35190.7	9	5	10	15	101	1	2.72727	Nuclear
EVM0018300	E2F/DP9	E2F/DP		chr14	2625097-2632359	7262	0.375327	14	13	4	WGD or Segmental		387	43367.9	5.42	8	5	13	378, 275, 228, 8	4	2.72727	Nuclear
EVM0022302	E2F/DP10	E2F/DP		chr16	16805408-16816751	11343	0.365039	14	13	0	Dispersed		356	40880.5	9.36	10	7	16	190	1	2.72727	Nuclear
EVM0022444	E2F/DP11	E2F/DP		chr6	4392378-4398246	5868	0.374681	9	8	2	WGD or Segmental		353	38553.1	7.21	8	6	14	330	1	2.72727	Nuclear
EVM0014010	EIL1	EIL		chr6	26111205-26114068	2863	0.396997	3	2	3	Dispersed		581	65468.9	5.46	6	13	20	424	1	1.5	Nuclear
EVM0022940	EIL2	EIL		chr15	166537-170365	3828	0.402716	2	1	3	Dispersed		619	70130.2	5.31	9	9	19	591, 551	2	1.5	Nuclear
EVM0000250	ERF1	ERF		Contig01285_ERROPOS320191	46477-47226	749	0.472	1	0	0	Dispersed		249	27591.7	5.89	3	2	6	74, 68	2	1.74312	Nuclear
EVM0000362	ERF2	ERF		Contig00787	9279-10627	1348	0.393625	1	0	2	Dispersed		339	38161.9	5.32	6	1	8	302, 193, 46	3	1.74312	Extracellular(Secreted)
EVM0000524	ERF3	ERF		chr10	19775100-19775864	764	0.449673	1	0	0	WGD or Segmental		254	28120.7	9.07	3	3	7	192, 131, 103, 98, 48, 3	6	1.74312	Nuclear
EVM0000659	ERF4	ERF		chr8	16601091-16602712	1621	0.424784	3	2	4	Dispersed		254	27166.2	6.12	3	2	6	238, 224, 148	3	1.74312	Extracellular(Secreted)
EVM0001375	ERF5	ERF		chr11	32531103-32533199	2096	0.382928	2	1	1	Tandem		344	38543.9	4.98	0	0	0	239, 238, 228	3	1.74312	Nuclear
EVM0001549	ERF6	ERF		chr7	31293512-31295782	2270	0.373404	6	5	0	WGD or Segmental		189	20986.9	8.79	2	3	6	63	1	1.74312	Nuclear
EVM0001741	ERF7	ERF		chr1	25743356-25744358	1002	0.463609	1	0	2	WGD or Segmental		161	17747.1	9.48	3	1	5	-	0	1.74312	Nuclear
EVM0001802	ERF8	ERF		chr1	34982385-34983842	1457	0.390261	1	0	2	WGD or Segmental		244	26530.4	4.89	3	3	6	-	0	1.74312	Nuclear
EVM0001844	ERF9	ERF		chr1	32920718-32921874	1156	0.388073	2	1	2	Dispersed		210	23248.3	6.85	5	2	8	-	0	1.74312	Nuclear
EVM0001876	ERF10	ERF		chr4	38470989-38471567	578	0.407599	1	0	0	Tandem		192	21544.4	6.18	3	3	7	-	0	1.74312	Extracellular(Secreted)
EVM0001916	ERF11	ERF		chr7	32137300-32138508	1208	0.430935	3	2	0	WGD or Segmental		321	36747.4	5.15	3	1	5	277, 187, 128, 127	4	1.74312	Extracellular(Secreted)
EVM0001979	ERF12	ERF		chr15	28565214-28568046	2832	0.371338	2	1	2	Tandem		361	40699	5.2	3	1	5	252, 143, 31	3	1.74312	Extracellular(Secreted)
EVM0002432	ERF13	ERF		chr14	5718768-5720118	1350	0.466321	1	0	2	WGD or Segmental		257	28349.9	8.93	5	1	7	124	1	1.74312	Nuclear
EVM0003475	ERF14	ERF		chr4	38525379-38525894	515	0.408915	1	0	0	Tandem		171	19311	7.65	3	2	6	-	0	1.74312	Nuclear
EVM0003889	ERF15	ERF		chr10	5432196-5434071	1875	0.355011	3	2	0	Dispersed		95	10839.5	9.58	3	2	6	-	0	1.74312	Nuclear
EVM0004050	ERF16	ERF		chr9	22592974-22594107	1133	0.440917	3	2	0	WGD or Segmental		323	35714.3	4.96	3	2	6	185, 130	2	1.74312	Extracellular(Secreted)
EVM0004429	ERF17	ERF		chr4	7155587-7156199	612	0.391517	1	0	1	WGD or Segmental		141	16087.5	5.23	4	2	7	-	0	1.74312	Nuclear
EVM0004636	ERF18	ERF		chr10	23671417-23672599	1182	0.437025	1	0	2	WGD or Segmental		231	25740.6	5.55	3	2	6	199, 75	2	1.74312	Nuclear
EVM0005331	ERF19	ERF		chr9	18873236-18875561	2325	0.363285	3	2	4	Dispersed		317	35531.7	5.35	5	2	7	-	0	1.74312	Extracellular(Secreted)
EVM0005867	ERF20	ERF		chr11	14606756-14608585	1829	0.377596	1	0	2	WGD or Segmental		339	38135.8	5.4	6	1	8	302, 193, 46	3	1.74312	Extracellular(Secreted)
EVM0005926	ERF21	ERF		chr8	10793257-10794676	1419	0.400704	2	1	2	WGD or Segmental		234	26585	8.26	3	2	5	204, 138	2	1.74312	Nuclear
EVM0006483	ERF22	ERF		chr3	55290558-55291595	1037	0.44027	1	0	0	WGD or Segmental		345	38533.2	5.3	4	3	8	254, 42, 31	3	1.74312	Nuclear
EVM0006514	ERF23	ERF		chr15	28500761-28501510	749	0.429333	1	0	0	WGD or Segmental		249	28115.9	5.27	4	2	7	197, 130, 88	3	1.74312	Extracellular(Secreted)
EVM0006723	ERF24	ERF		chr4	19374383-19375397	1014	0.406897	1	0	2	Dispersed		172	19690	6.05	3	1	5	-	0	1.74312	Nuclear
EVM0006797	ERF25	ERF		chr8	10194737-10195393	656	0.435312	1	0	0	Dispersed		218	24780.2	5.41	3	2	6	155, 2	2	1.74312	Nuclear
EVM0007243	ERF26	ERF		chr3	42971008-42972185	1177	0.386248	1	0	2	Dispersed		278	31298	6.86	3	3	7	-	0	1.74312	Nuclear
EVM0007271	ERF27	ERF		chr2	15012339-15014274	1935	0.382748	2	1	2	WGD or Segmental		369	40014.8	6.32	5	2	8	-	0	1.74312	Extracellular(Secreted)
EVM0007516	ERF28	ERF		chr5	31319338-31320991	1653	0.390568	1	0	2	WGD or Segmental		179	19858.6	9.47	3	1	5	-	0	1.74312	Nuclear
EVM0007589	ERF29	ERF		chr16	30333180-30334536	1356	0.395726	2	1	2	WGD or Segmental		305	34141.9	5.27	3	1	5	154, 145, 142, 133	4	1.74312	Extracellular(Secreted)
EVM0007625	ERF30	ERF		chr8	10809128-10810190	1062	0.391345	2	1	1	Tandem		267	30518.8	5.05	3	1	5	22	1	1.74312	Nuclear
EVM0007662	ERF31	ERF		chr5	606266-609330	3064	0.344209	2	1	2	Dispersed		239	27045	8.02	3	2	5	-	0	1.74312	Nuclear
EVM0007860	ERF32	ERF		chr3	53259118-53260737	1619	0.376543	1	0	2	Dispersed		304	34092.4	9.06	3	3	7	-	0	1.74312	Nuclear
EVM0008010	ERF33	ERF		chr4	11899999-11901579	1580	0.377609	1	0	2	Dispersed		136	15573.6	8.6	4	2	7	-	0	1.74312	Nuclear
EVM0008130	ERF34	ERF		chr11	32560442-32562363	1921	0.389698	1	0	2	Tandem		354	39623.2	5.26	0	0	0	234	1	1.74312	Nuclear
EVM0008141	ERF35	ERF		chr5	30317481-30317915	434	0.429885	1	0	0	Tandem		144	16335.1	5.2	4	2	7	-	0	1.74312	Nuclear
EVM0008271	ERF36	ERF		chr12	26859882-26860697	815	0.458333	1	0	0	WGD or Segmental		271	29855.9	7.71	3	1	5	264, 186, 101, 92, 59, 49, 3	7	1.74312	Nuclear
EVM0008274	ERF37	ERF		chr4	3396943-3397881	938	0.425985	1	0	0	WGD or Segmental		312	34800.6	4.88	3	1	5	231, 158, 155	3	1.74312	Nuclear
EVM0008757	ERF38	ERF		chr11	47835947-47837939	1992	0.403914	1	0	2	WGD or Segmental		391	44046.7	5.29	3	2	6	363, 176, 79, 43	4	1.74312	Nuclear
EVM0008953	ERF39	ERF		chr7	18440729-18441637	908	0.459846	1	0	0	WGD or Segmental		302	33634.6	5.05	3	2	6	266, 259, 202, 166, 9, 5, 4	7	1.74312	Nuclear
EVM0008972	ERF40	ERF		Contig00944	23236-24369	1133	0.440035	3	2	0	Dispersed		323	35772.3	4.91	4	2	7	185, 130	2	1.74312	Extracellular(Secreted)
EVM0009069	ERF41	ERF		chr7	27772625-27773926	1301	0.448541	1	0	0	Dispersed		433	48235.9	5.75	6	4	10	330, 246, 240, 197, 184, 21	6	1.74312	Extracellular(Secreted)
EVM0009470	ERF42	ERF		chr6	7362489-7363312	823	0.428398	1	0	2	Proximal		226	24659.9	6.9	3	2	6	-	0	1.74312	Nuclear
EVM0009504	ERF43	ERF		chr15	15090747-15091625	878	0.422071	1	0	0	Proximal		292	32491.1	6.54	3	2	5	169, 98	2	1.74312	Nuclear
EVM0009824	ERF44	ERF		chr1	30377470-30378152	682	0.475842	2	1	0	Dispersed		206	22370	8.9	3	1	5	12	1	1.74312	Nuclear
EVM0010017	ERF45	ERF		chr10	28439731-28440414	683	0.459064	1	0	0	Tandem		227	25684.8	5.89	3	1	5	-	0	1.74312	Nuclear
EVM0010460	ERF46	ERF		chr12	29481983-29483222	1239	0.419355	1	0	2	WGD or Segmental		247	27700.5	5.26	3	1	5	56, 35, 13	3	1.74312	Nuclear
EVM0010489	ERF47	ERF		chr12	29183152-29184490	1338	0.427931	1	0	2	WGD or Segmental		268	29267.1	7.63	4	2	7	95	1	1.74312	Nuclear
EVM0010618	ERF48	ERF		chr13	7008220-7009600	1380	0.398262	1	0	2	WGD or Segmental		224	24955.9	9.15	3	2	5	-	0	1.74312	Nuclear
EVM0010799	ERF49	ERF		chr4	14451893-14454933	3040	0.343966	2	1	0	WGD or Segmental		407	45527.5	8.79	3	5	9	220, 3	2	1.74312	Nuclear
EVM0011373	ERF50	ERF		chr3	262856-263620	764	0.482353	1	0	0	WGD or Segmental		254	27748.5	5.89	3	1	5	168, 2	2	1.74312	Nuclear
EVM0012050	ERF51	ERF		chr11	32896940-32897596	656	0.456621	1	0	0	Dispersed		218	24769.6	5.37	4	3	8	64, 38	2	1.74312	Nuclear
EVM0012055	ERF52	ERF		chr4	38849100-38849870	770	0.42153	2	1	0	Tandem		216	24862.5	9.98	4	3	7	78, 54	2	1.74312	Extracellular(Secreted)
EVM0012565	ERF53	ERF		chr10	10587387-10587962	575	0.479167	1	0	0	Dispersed		191	21296.4	9.05	3	1	5	94	1	1.74312	Nuclear
EVM0012573	ERF54	ERF		chr6	4919106-4920935	1829	0.421858	1	0	2	WGD or Segmental		306	33209	6.39	3	2	6	280, 157, 100	3	1.74312	Extracellular(Secreted)
EVM0012677	ERF55	ERF		chr3	51276102-51276851	749	0.472	1	0	0	Dispersed		249	27492.6	5.67	3	1	5	74, 68	2	1.74312	Nuclear
EVM0012733	ERF56	ERF		chr8	52124057-52125042	985	0.408722	1	0	2	WGD or Segmental		196	21885	4.5	3	2	6	-	0	1.74312	Nuclear
EVM0012736	ERF57	ERF		chr5	30282425-30283078	653	0.45107	1	0	0	WGD or Segmental		217	24874.9	5.1	5	2	8	38	1	1.74312	Nuclear
EVM0012742	ERF58	ERF		chr10	28582161-28583009	848	0.436985	1	0	0	Dispersed		282	30607.8	9.18	3	1	5	115, 91, 17	3	1.74312	Extracellular(Secreted)
EVM0012953	ERF59	ERF		chr16	25380312-25381931	1619	0.379012	1	0	2	WGD or Segmental		221	25062.1	5.14	5	2	8	214, 42	2	1.74312	Nuclear
EVM0013025	ERF60	ERF		chr3	42633114-42634645	1531	0.402089	2	1	0	WGD or Segmental		195	22525.1	9.88	3	3	7	-	0	1.74312	Nuclear
EVM0013068	ERF61	ERF		chr1	25717824-25719583	1759	0.434091	1	0	2	WGD or Segmental		216	23941.8	8.86	4	2	7	-	0	1.74312	Nuclear
EVM0014233	ERF62	ERF		chr5	26315934-26317446	1512	0.391937	1	0	2	Dispersed		196	21766.3	8.75	3	1	5	17	1	1.74312	Nuclear
EVM0014337	ERF63	ERF		chr6	1216927-1218964	2037	0.385672	2	1	2	WGD or Segmental		342	38165	4.88	3	1	5	277, 191, 160, 155, 17	5	1.74312	Nuclear
EVM0014589	ERF64	ERF		chr12	35836894-35837699	805	0.420596	1	0	1	Dispersed		192	21837.5	4.92	2	1	4	-	0	1.74312	Nuclear
EVM0014801	ERF65	ERF		chr13	7801962-7804504	2542	0.395203	2	1	0	Dispersed		277	31393.4	5.01	3	4	8	192, 38	2	1.74312	Extracellular(Secreted)
EVM0014805	ERF66	ERF		chr10	24265313-24266254	941	0.438429	1	0	2	WGD or Segmental		250	27767.9	5.91	4	2	7	64	1	1.74312	Nuclear
EVM0015134	ERF67	ERF		chr16	20189310-20190584	1274	0.42902	2	1	0	Dispersed		385	42235.4	6.68	4	5	9	233, 57	2	1.74312	Nuclear
EVM0015268	ERF68	ERF		chr15	14383954-14384832	878	0.418658	1	0	0	Proximal		292	32433	6.01	3	2	6	169, 98	2	1.74312	Nuclear
EVM0016421	ERF69	ERF		chr3	38198308-38200577	2269	0.390749	1	0	2	WGD or Segmental		384	42518.3	6.01	3	5	8	285, 205, 11	3	1.74312	Nuclear
EVM0016758	ERF70	ERF		chr15	29208658-29211153	2495	0.395433	1	0	2	WGD or Segmental		296	34132.2	6.49	5	1	7	221, 211, 26	3	1.74312	Nuclear
EVM0016853	ERF71	ERF		chr3	32970376-32971492	1116	0.363474	1	0	2	Dispersed		226	24667.5	6.13	3	1	5	168, 122	2	1.74312	Nuclear
EVM0017308	ERF72	ERF		chr4	38881872-38882508	636	0.434851	1	0	1	Tandem		168	18940.3	6.51	3	2	6	-	0	1.74312	Nuclear
EVM0017372	ERF73	ERF		chr6	7294261-7294812	551	0.476449	1	0	0	WGD or Segmental		183	19803	4.69	2	2	5	119	1	1.74312	Nuclear
EVM0017422	ERF74	ERF		chr1	36478247-36479388	1141	0.410683	1	0	2	WGD or Segmental		202	22601.9	4.8	3	2	6	152, 86	2	1.74312	Nuclear
EVM0017492	ERF75	ERF		chr12	35383916-35385772	1856	0.410339	1	0	2	WGD or Segmental		335	37886.1	6.4	6	1	8	218, 203, 190, 97, 41, 30, 16	7	1.74312	Extracellular(Secreted)
EVM0017953	ERF76	ERF		chr16	25407622-25408403	781	0.378517	1	0	2	WGD or Segmental		152	17205.9	6.15	4	2	7	-	0	1.74312	Nuclear
EVM0017963	ERF77	ERF		chr1	26709933-26711910	1977	0.431749	1	0	2	WGD or Segmental		380	42553.8	6.27	3	2	6	335, 269, 183, 141	4	1.74312	Extracellular(Secreted)
EVM0017965	ERF78	ERF		chr11	30672656-30674141	1485	0.387618	1	0	2	WGD or Segmental		260	28805.8	9.02	3	1	5	47	1	1.74312	Nuclear
EVM0018040	ERF79	ERF		chr11	22765799-22766308	509	0.456863	1	0	0	Dispersed		169	18611.1	5.47	3	3	7	-	0	1.74312	Nuclear
EVM0018113	ERF80	ERF		chr12	4627896-4629356	1460	0.391513	1	0	2	WGD or Segmental		240	26348.2	5.1	3	1	5	35	1	1.74312	Nuclear
EVM0018401	ERF81	ERF		chr3	33763578-33764653	1075	0.410781	1	0	2	Dispersed		181	20127.9	6.85	4	2	7	116	1	1.74312	Nuclear
EVM0018757	ERF82	ERF		chr15	26860134-26860805	671	0.458333	1	0	0	WGD or Segmental		223	24699.6	5.64	3	1	5	170, 64	2	1.74312	Nuclear
EVM0019132	ERF83	ERF		chr8	44517831-44519606	1775	0.404279	1	0	2	WGD or Segmental		272	31129.1	9.2	7	1	9	2	1	1.74312	Nuclear
EVM0019650	ERF84	ERF		chr3	46608427-46608963	536	0.41527	1	0	0	Dispersed		178	20139.3	5.25	4	1	6	44	1	1.74312	Nuclear
EVM0019774	ERF85	ERF		chr1	25150652-25151658	1006	0.385303	1	0	2	WGD or Segmental		173	18966.9	6.98	3	2	6	46, 28	2	1.74312	Nuclear
EVM0019893	ERF86	ERF		chr13	5902599-5905246	2647	0.416541	1	0	2	WGD or Segmental		427	47969.2	6.65	3	4	7	301, 248, 204, 94	4	1.74312	Nuclear
EVM0020079	ERF87	ERF		chr5	27861445-27880376	18931	0.377034	7	6	3	Singleton		230	26603	9.58	3	4	7	68, 33	2	1.74312	Nuclear
EVM0020082	ERF88	ERF		chr4	7601512-7602737	1225	0.408646	1	0	2	WGD or Segmental		174	19339	9.58	3	1	5	-	0	1.74312	Nuclear
EVM0020123	ERF89	ERF		chr15	10210269-10211700	1431	0.389665	2	1	2	Dispersed		197	21676.6	4.96	3	1	5	-	0	1.74312	Nuclear
EVM0020440	ERF90	ERF		chr8	52322190-52325470	3280	0.389211	3	2	3	WGD or Segmental		383	42833.6	4.89	3	1	5	323, 225, 205, 189, 35	5	1.74312	Nuclear
EVM0020535	ERF91	ERF		chr8	10815521-10816735	1214	0.374486	1	0	2	Tandem		271	30679.2	5.63	4	1	6	102	1	1.74312	Nuclear
EVM0020561	ERF92	ERF		chr14	28043316-28044107	791	0.401515	1	0	0	Dispersed		263	29914.8	6.16	3	2	6	209, 139, 25	3	1.74312	Nuclear
EVM0020627	ERF93	ERF		chr4	1512831-1516013	3182	0.322023	2	1	2	WGD or Segmental		367	40071.8	5.4	4	3	7	227	1	1.74312	Nuclear
EVM0020798	ERF94	ERF		chr5	30294644-30295096	452	0.412804	1	0	0	WGD or Segmental		150	17077.7	4.84	3	2	6	-	0	1.74312	Nuclear
EVM0020974	ERF95	ERF		chr5	33676367-33677317	950	0.424816	1	0	0	WGD or Segmental		316	35461.5	6.45	3	1	5	164, 62, 24	3	1.74312	Extracellular(Secreted)
EVM0021201	ERF96	ERF		chr15	26877849-26878760	911	0.408991	1	0	2	Tandem		227	25002.9	6.23	3	2	6	151, 69	2	1.74312	Nuclear
EVM0021728	ERF97	ERF		chr10	28462992-28464059	1067	0.437266	1	0	2	Tandem		232	24741.4	4.7	3	3	7	-	0	1.74312	Nuclear
EVM0021748	ERF98	ERF		chr8	51063180-51063934	754	0.392053	1	0	2	WGD or Segmental		147	16374.6	4.67	2	2	5	84	1	1.74312	Nuclear
EVM0021780	ERF99	ERF		chr2	7211925-7213127	1202	0.394846	1	0	2	WGD or Segmental		138	15655.7	8.8	3	2	6	-	0	1.74312	Nuclear
EVM0021861	ERF100	ERF		chr8	26502674-26503084	410	0.450122	1	0	0	WGD or Segmental		136	15515.2	6.84	4	2	7	4	1	1.74312	Nuclear
EVM0021917	ERF101	ERF		chr11	4490113-4490730	617	0.441748	1	0	0	WGD or Segmental		205	23217.6	9.66	4	3	8	63, 25	2	1.74312	Nuclear
EVM0021954	ERF102	ERF		chr11	32389875-32391496	1621	0.39889	1	0	2	WGD or Segmental		261	28547	9.2	4	4	7	210	1	1.74312	Nuclear
EVM0022062	ERF103	ERF		chr10	11579800-11648015	68215	0.334555	9	8	0	WGD or Segmental		439	50058	9.32	9	7	16	372, 51	2	1.74312	Extracellular(Secreted)
EVM0022474	ERF104	ERF		chr3	53623167-53624886	1719	0.400581	1	0	2	WGD or Segmental		335	37764.6	5.54	7	1	9	219, 204, 88, 32, 26	5	1.74312	Extracellular(Secreted)
EVM0022536	ERF105	ERF		chr4	19175876-19176558	682	0.395315	1	0	2	Dispersed		158	17733	5.21	4	1	6	8	1	1.74312	Nuclear
EVM0022652	ERF106	ERF		chr11	47353516-47355053	1537	0.415475	1	0	2	WGD or Segmental		211	23449.9	9.59	3	1	5	169	1	1.74312	Nuclear
EVM0023072	ERF107	ERF		chr8	47605529-47606473	944	0.419048	2	1	2	Dispersed		184	20392.1	8.88	3	3	6	68	1	1.74312	Nuclear
EVM0023163	ERF108	ERF		chr14	13063097-13064437	1340	0.418345	1	0	1	Dispersed		264	29092	6.07	3	2	6	23, 15, 12	3	1.74312	Nuclear
EVM0023399	ERF109	ERF		chr1	870214-873557	3343	0.35317	3	2	3	WGD or Segmental		383	42879.2	5.02	3	2	6	318, 186	2	1.74312	Nuclear
EVM0000475	FAR1-1	FAR1		chr3	32311518-32320041	8523	0.371774	7	6	3	Tandem		742	84752.6	5.94	11	19	31	656, 101, 69, 3	4	2.26471	Extracellular(Secreted)
EVM0000487	FAR1-2	FAR1		chr4	32083920-32087242	3322	0.403551	2	1	1	Dispersed		727	83490.4	6.17	17	22	39	468, 400, 320, 275	4	2.26471	Nuclear
EVM0001054	FAR1-3	FAR1		chr2	2232278-2241084	8806	0.365278	7	6	3	Dispersed		826	95984.3	7.28	14	21	35	672, 663, 513, 476, 183	5	2.26471	Nuclear
EVM0001240	FAR1-4	FAR1		chr6	29028081-29039206	11125	0.367967	6	5	4	Dispersed		860	97440.8	6.71	19	27	47	675, 384, 127, 75	4	2.26471	Nuclear
EVM0001698	FAR1-5	FAR1		chr16	3559772-3576945	17173	0.342029	3	2	2	Proximal		250	28724.4	5.64	7	5	13	177, 52	2	2.26471	Extracellular(Secreted)
EVM0002099	FAR1-6	FAR1		chr3	32177118-32185258	8140	0.381403	4	3	3	Proximal		947	106580	9.09	15	29	42	559, 17, 7	3	2.26471	Extracellular(Secreted)
EVM0003320	FAR1-7	FAR1		chr6	29307984-29324540	16556	0.354895	3	2	2	Dispersed		215	24600	7.67	6	5	10	-	0	2.26471	Extracellular(Secreted)
EVM0004465	FAR1-8	FAR1		chr4	5448068-5457566	9498	0.354879	3	2	3	WGD or Segmental		291	33706.8	5.93	6	8	14	6	1	2.26471	Extracellular(Secreted)
EVM0004997	FAR1-9	FAR1		chr3	32289634-32293713	4079	0.340686	3	2	0	Tandem		233	27047.8	9.24	6	5	12	187	1	2.26471	Extracellular(Secreted)
EVM0006155	FAR1-10	FAR1		chr2	321176-328203	7027	0.38617	2	1	2	Proximal		774	88994.9	6.17	15	24	37	691, 469, 401, 321, 276	5	2.26471	Nuclear
EVM0006293	FAR1-11	FAR1		chr8	28070353-28088594	18241	0.362497	4	3	3	Dispersed		257	29595.6	8.83	7	5	12	-	0	2.26471	Extracellular(Secreted)
EVM0006946	FAR1-12	FAR1		chr16	3455255-3467677	12422	0.358529	4	3	4	Dispersed		278	31875.8	6.43	6	8	14	-	0	2.26471	Extracellular(Secreted)
EVM0008943	FAR1-13	FAR1		chr5	27702886-27711910	9024	0.347701	5	4	5	WGD or Segmental		251	29146.6	5.35	5	6	12	168, 12	2	2.26471	Extracellular(Secreted)
EVM0009138	FAR1-14	FAR1		chr8	11192542-11202996	10454	0.36968	6	5	3	WGD or Segmental		853	97842.4	6.42	18	25	39	106, 3	2	2.26471	Extracellular(Secreted)
EVM0009287	FAR1-15	FAR1		chr12	363936-369693	5757	0.352379	5	4	2	Dispersed		505	57337.4	8.64	8	17	25	395, 211, 186	3	2.26471	Extracellular(Secreted)
EVM0009384	FAR1-16	FAR1		chr4	5464655-5468736	4081	0.350073	3	2	3	WGD or Segmental		248	28913.5	5.87	6	4	11	-	0	2.26471	Extracellular(Secreted)
EVM0010900	FAR1-17	FAR1		chr9	5790237-5807973	17736	0.355584	4	3	4	Dispersed		680	79150	6.45	14	24	35	518, 189	2	2.26471	Nuclear
EVM0011162	FAR1-18	FAR1		chr16	3410754-3420751	9997	0.344669	3	2	2	Proximal		258	29400	5.62	6	4	11	-	0	2.26471	Extracellular(Secreted)
EVM0011207	FAR1-19	FAR1		chr13	722479-725919	3440	0.3746	4	3	3	WGD or Segmental		694	80368.4	8.37	14	21	35	-	0	2.26471	Extracellular(Secreted)
EVM0011834	FAR1-20	FAR1		chr13	565307-568466	3159	0.374684	3	2	2	Dispersed		696	80519	8.31	14	22	36	542, 256	2	2.26471	Extracellular(Secreted)
EVM0011836	FAR1-21	FAR1		chr4	13152338-13159882	7544	0.396289	4	3	3	Dispersed		672	77362.2	7.58	12	23	36	109	1	2.26471	Extracellular(Secreted)
EVM0011960	FAR1-22	FAR1		chr5	27688093-27692818	4725	0.358866	3	2	3	WGD or Segmental		288	33379.3	6.04	8	7	14	206, 13	2	2.26471	Extracellular(Secreted)
EVM0012185	FAR1-23	FAR1		chr4	5458978-5462947	3969	0.344584	3	2	3	Tandem		252	29039.6	5.48	5	5	10	102	1	2.26471	Extracellular(Secreted)
EVM0012464	FAR1-24	FAR1		chr5	7086841-7093723	6882	0.366618	9	8	2	Dispersed		997	114177	8.62	23	24	47	892, 312, 114	3	2.26471	Extracellular(Secreted)
EVM0015175	FAR1-25	FAR1		chr8	47818404-47827244	8840	0.351318	9	8	4	Tandem		857	98554.6	6.72	16	28	43	682, 33, 11	3	2.26471	Extracellular(Secreted)
EVM0015971	FAR1-26	FAR1		chr11	42741713-42750792	9079	0.362885	10	9	0	Dispersed		606	69667.5	8.71	23	17	38	466, 123, 25	3	2.26471	Extracellular(Secreted)
EVM0016024	FAR1-27	FAR1		chr2	30793708-30802122	8414	0.344266	9	8	0	Dispersed		861	99059.1	8.41	15	23	36	580, 561	2	2.26471	Nuclear
EVM0016163	FAR1-28	FAR1		chr3	47389344-47394834	5490	0.380805	7	6	3	Dispersed		1228	140070	8.29	30	38	67	837, 734, 654, 573, 506, 433	6	2.26471	Extracellular(Secreted)
EVM0018868	FAR1-29	FAR1		chr2	304875-310407	5532	0.401771	2	1	2	WGD or Segmental		776	88229.5	6.34	16	26	38	699, 580, 473, 405, 325, 252	6	2.26471	Nuclear
EVM0019442	FAR1-30	FAR1		chr16	3676860-3685435	8575	0.345033	3	2	1	Proximal		209	23787.2	8.32	5	3	9	166, 92	2	2.26471	Extracellular(Secreted)
EVM0020782	FAR1-31	FAR1		chr11	289681-294596	4915	0.367372	3	2	2	WGD or Segmental		721	83327.1	6.04	10	23	34	-	0	2.26471	Extracellular(Secreted)
EVM0022994	FAR1-32	FAR1		chr11	30530898-30539172	8274	0.350816	4	3	4	Dispersed		304	34629.3	9	8	7	16	223, 161	2	2.26471	Extracellular(Secreted)
EVM0023443	FAR1-33	FAR1		chr3	50785875-50799682	13807	0.381156	2	1	2	WGD or Segmental		768	88175	6.48	16	26	42	691, 469, 401, 321, 174	5	2.26471	Nuclear
EVM0023926	FAR1-34	FAR1		chr5	34524902-34527976	3074	0.400976	3	2	0	WGD or Segmental		763	86995	6.17	15	29	39	14	1	2.26471	Extracellular(Secreted)
EVM0000707	G2-like1	G2-like		chr4	6574403-6584803	10400	0.371983	8	7	3	WGD or Segmental		496	54550.3	5.19	0	6	7	232, 228, 205	3	2.23913	Plasmamembrane
EVM0000902	G2-like2	G2-like		chr14	34134968-34137140	2172	0.437184	1	0	2	Dispersed		318	34156.1	6.35	1	5	7	-	0	2.23913	Nuclear
EVM0001467	G2-like3	G2-like		chr1	32365944-32370341	4397	0.363042	6	5	1	WGD or Segmental		314	34704.2	5.96	2	6	9	-	0	2.23913	Nuclear
EVM0001525	G2-like4	G2-like		chr9	22905350-22907669	2319	0.339655	6	5	2	WGD or Segmental		337	37578.8	6.81	2	4	7	198, 191, 165, 110	4	2.23913	Extracellular(Secreted)
EVM0001616	G2-like5	G2-like		chr7	4962389-4975867	13478	0.348987	6	5	2	Dispersed		417	46703.8	6.76	1	3	5	402, 63, 35	3	2.23913	Nuclear
EVM0001693	G2-like6	G2-like		chr5	29444251-29447672	3421	0.310929	4	3	0	Tandem		372	42642.8	5.11	0	6	7	285, 246, 78	3	2.23913	Extracellular(Secreted)
EVM0002260	G2-like7	G2-like		chr13	125215-130263	5048	0.350961	6	5	2	WGD or Segmental		236	26574	6.56	1	4	6	122	1	2.23913	Nuclear
EVM0002760	G2-like8	G2-like		chr9	19845793-19851530	5737	0.313524	5	4	2	WGD or Segmental		366	41204.8	6.25	0	5	6	329, 281	2	2.23913	Extracellular(Secreted)
EVM0004142	G2-like9	G2-like		chr16	19387232-19395210	7978	0.358817	6	5	2	Dispersed		293	32262.5	5.79	1	7	9	19	1	2.23913	Nuclear
EVM0004249	G2-like10	G2-like		chr7	31866613-31871545	4932	0.351789	5	4	2	WGD or Segmental		367	41997.3	5.47	2	7	10	130	1	2.23913	Extracellular(Secreted)
EVM0005643	G2-like11	G2-like		chr11	4065741-4071131	5390	0.350584	6	5	2	WGD or Segmental		403	44783.6	6.14	2	8	11	134, 120, 102, 20	4	2.23913	Nuclear
EVM0005761	G2-like12	G2-like		chr15	28068809-28069633	824	0.368485	3	2	0	WGD or Segmental		122	13782.5	9.39	1	3	5	-	0	2.23913	Nuclear
EVM0007900	G2-like13	G2-like		chr3	57707384-57712952	5568	0.345843	6	5	2	WGD or Segmental		344	38793.8	9.2	2	3	6	327, 288, 245, 42	4	2.23913	Nuclear
EVM0007948	G2-like14	G2-like		chr11	47163388-47170158	6770	0.352976	6	5	2	WGD or Segmental		404	44517.1	5.98	3	3	7	84, 20	2	2.23913	Nuclear
EVM0009379	G2-like15	G2-like		chr1	29842232-29849538	7306	0.352949	6	5	2	Dispersed		306	35020.9	6.68	0	5	6	290, 280	2	2.23913	Extracellular(Secreted)
EVM0009850	G2-like16	G2-like		chr3	44482316-44484866	2550	0.364563	5	4	2	WGD or Segmental		403	45448.8	6.65	1	6	8	131, 33	2	2.23913	Extracellular(Secreted)
EVM0010076	G2-like17	G2-like		chr3	58303174-58309020	5846	0.370617	6	5	0	Dispersed		284	31855.9	8.83	1	7	9	199	1	2.23913	Extracellular(Secreted)
EVM0010222	G2-like18	G2-like		chr2	5316606-5319769	3163	0.353666	6	5	0	WGD or Segmental		321	35603	9.36	2	3	6	256, 30	2	2.23913	Nuclear
EVM0010242	G2-like19	G2-like		chr11	39980670-39985855	5185	0.354416	6	5	2	WGD or Segmental		346	39334.6	7.42	2	4	7	290, 249, 135, 45	4	2.23913	Nuclear
EVM0010527	G2-like20	G2-like		chr8	51714031-51716830	2799	0.366429	5	4	0	Dispersed		149	16856.9	6.15	1	4	5	94	1	2.23913	Extracellular(Secreted)
EVM0010729	G2-like21	G2-like		chr1	32377115-32384848	7733	0.351047	7	6	3	Dispersed		307	33734.6	6.42	1	5	7	178, 13	2	2.23913	Nuclear
EVM0011454	G2-like22	G2-like		chr1	23035444-23037848	2404	0.367568	6	5	2	WGD or Segmental		360	40331.6	8.2	2	4	7	248	1	2.23913	Nuclear
EVM0012102	G2-like23	G2-like		chr5	6147220-6149031	1811	0.35596	6	5	2	WGD or Segmental		306	34366.5	6.68	1	6	8	124, 100	2	2.23913	Nuclear
EVM0012829	G2-like24	G2-like		chr15	28081190-28082869	1679	0.383929	5	4	2	Tandem		356	40253.7	6.87	0	3	4	293, 260, 143, 42, 36	5	2.23913	Extracellular(Secreted)
EVM0012969	G2-like25	G2-like		chr2	5610399-5614090	3691	0.356988	5	4	2	WGD or Segmental		378	42345.2	6.35	1	7	9	33	1	2.23913	Extracellular(Secreted)
EVM0013063	G2-like26	G2-like		chr8	52651522-52655505	3983	0.368976	8	7	0	Dispersed		440	49778.7	5.5	1	7	9	438, 212, 61, 28	4	2.23913	Extracellular(Secreted)
EVM0013396	G2-like27	G2-like		chr3	44820958-44825309	4351	0.348575	6	5	0	WGD or Segmental		323	35721.4	7.3	3	3	7	-	0	2.23913	Nuclear
EVM0014212	G2-like28	G2-like		chr14	8279493-8285841	6348	0.354859	2	1	3	WGD or Segmental		300	33521.5	5.21	2	2	5	141, 113	2	2.23913	Nuclear
EVM0014485	G2-like29	G2-like		chr13	9825575-9829905	4330	0.310783	4	3	0	Dispersed		225	25097	5.89	1	4	6	74, 50	2	2.23913	Extracellular(Secreted)
EVM0014770	G2-like30	G2-like		chr8	4533399-4535915	2516	0.363528	6	5	0	Dispersed		311	35541	6.69	1	5	7	154, 101, 16, 9	4	2.23913	Plasmamembrane
EVM0015137	G2-like31	G2-like		chr8	328877-330632	1755	0.407745	1	0	2	WGD or Segmental		320	35988.1	5.16	1	4	6	119	1	2.23913	Nuclear
EVM0015250	G2-like32	G2-like		chr7	2969794-2974655	4861	0.348622	6	5	0	WGD or Segmental		309	34938.9	6.13	2	4	7	271, 7	2	2.23913	Extracellular(Secreted)
EVM0015676	G2-like33	G2-like		chr16	22513087-22529130	16043	0.341004	8	7	1	WGD or Segmental		474	52762.8	5.67	0	7	8	422, 205, 179	3	2.23913	Plasmamembrane
EVM0016839	G2-like34	G2-like		chr5	29454432-29457726	3294	0.307739	4	3	0	Tandem		323	37009.3	5.08	1	3	4	236, 197, 87, 26	4	2.23913	Extracellular(Secreted)
EVM0017166	G2-like35	G2-like		chr2	26755469-26760855	5386	0.343605	6	5	0	Tandem		313	35473.7	6.16	0	5	6	268, 167, 84	3	2.23913	Extracellular(Secreted)
EVM0017449	G2-like36	G2-like		Contig00531	10729-15568	4839	0.33719	5	4	0	Dispersed		354	40365.9	8.31	1	5	7	236, 74, 2	3	2.23913	Extracellular(Secreted)
EVM0017634	G2-like37	G2-like		chr8	4827475-4828920	1445	0.390041	5	4	0	WGD or Segmental		352	40090.3	8.79	1	3	5	304, 145, 42, 19	4	2.23913	Extracellular(Secreted)
EVM0018309	G2-like38	G2-like		chr3	13903980-13909158	5178	0.337903	5	4	2	WGD or Segmental		349	39754.3	8.79	1	7	9	74, 2	2	2.23913	Extracellular(Secreted)
EVM0018646	G2-like39	G2-like		chr12	12304704-12307580	2876	0.407716	4	3	2	WGD or Segmental		448	49128	6.48	5	6	12	440, 383	2	2.23913	Extracellular(Secreted)
EVM0019212	G2-like40	G2-like		chr14	35278207-35291657	13450	0.346814	7	6	3	Dispersed		293	31691.4	7.08	1	4	6	36	1	2.23913	Nuclear
EVM0019552	G2-like41	G2-like		chr14	35673638-35677031	3393	0.362994	7	6	3	WGD or Segmental		403	45063.5	7.71	2	5	8	132, 124	2	2.23913	Extracellular(Secreted)
EVM0019623	G2-like42	G2-like		chr8	51153002-51159748	6746	0.361939	9	8	4	Dispersed		486	54492.8	6.03	1	6	8	195, 188	2	2.23913	Extracellular(Secreted)
EVM0020564	G2-like43	G2-like		chr13	32074875-32076542	1667	0.378897	6	5	0	WGD or Segmental		362	40539.7	6.4	3	4	8	254, 228, 109	3	2.23913	Nuclear
EVM0021079	G2-like44	G2-like		chr14	30625641-30631115	5474	0.348311	7	6	1	Dispersed		339	38569.5	7.7	3	4	8	154, 115, 101, 39	4	2.23913	Extracellular(Secreted)
EVM0021509	G2-like45	G2-like		chr2	26533422-26538782	5360	0.342473	6	5	0	WGD or Segmental		313	35473.7	6.16	0	5	6	268, 167, 84	3	2.23913	Extracellular(Secreted)
EVM0022954	G2-like46	G2-like		chr1	33609211-33611950	2739	0.395985	4	3	2	WGD or Segmental		448	49686.3	6.5	2	6	9	104	1	2.23913	Extracellular(Secreted)
EVM0000120	GATA1	GATA		chr2	5902190-5912295	10105	0.354047	11	10	1	WGD or Segmental		371	40722.1	4.9	1	2	4	250, 128	2	2.44444	Nuclear
EVM0000679	GATA2	GATA		chr4	41035411-41059349	23938	0.343749	7	6	2	WGD or Segmental		310	33891.5	5	1	3	5	264, 260, 194, 29, 22, 15	6	2.44444	Nuclear
EVM0001273	GATA3	GATA		chr14	33229216-33230481	1265	0.343602	3	2	0	Proximal		192	20997.2	9.88	1	1	3	177, 150, 124, 52, 47	5	2.44444	Extracellular(Secreted)
EVM0003199	GATA4	GATA		chr2	5895042-5901214	6172	0.371618	7	6	2	WGD or Segmental		296	31900.8	9.05	3	2	6	58	1	2.44444	Nuclear
EVM0004806	GATA5	GATA		chr12	29771081-29773069	1988	0.426848	2	1	2	Dispersed		278	30833.9	6.71	1	2	4	68	1	2.44444	Nuclear
EVM0005359	GATA6	GATA		chr1	35067936-35069487	1551	0.411082	2	1	2	WGD or Segmental		332	36980.1	5.8	1	1	3	143, 92, 60	3	2.44444	Nuclear
EVM0005661	GATA7	GATA		chr4	40953417-40973777	20360	0.345022	11	10	3	WGD or Segmental		341	37646.5	5.11	1	2	4	132	1	2.44444	Nuclear
EVM0006439	GATA8	GATA		chr8	37563263-37565196	1933	0.40848	2	1	2	Dispersed		247	28110.4	7.61	2	2	5	107, 38	2	2.44444	Nuclear
EVM0006815	GATA9	GATA		chr8	1635120-1640231	5111	0.384781	5	4	5	WGD or Segmental		343	37837.3	5.59	1	1	3	72, 71, 68	3	2.44444	Nuclear
EVM0007310	GATA10	GATA		chr6	15145606-15147084	1478	0.381339	2	1	2	WGD or Segmental		258	28836.4	8.62	1	3	5	159, 127, 6	3	2.44444	Nuclear
EVM0007903	GATA11	GATA		chr2	3464438-3466426	1988	0.394671	2	1	2	WGD or Segmental		323	36050	5.47	2	3	6	139, 81	2	2.44444	Nuclear
EVM0008480	GATA12	GATA		chr8	45908761-45910356	1595	0.400376	2	1	2	WGD or Segmental		334	37533.4	5.15	2	2	5	93, 61, 57	3	2.44444	Nuclear
EVM0008639	GATA13	GATA		chr4	16697986-16698755	769	0.322078	1	0	2	Dispersed		200	23297.3	5.99	1	2	4	56	1	2.44444	Nuclear
EVM0009281	GATA14	GATA		chr8	45550566-45552027	1461	0.388509	3	2	2	Dispersed		308	33786.3	9.18	1	2	4	180, 165, 116, 112, 48	5	2.44444	Nuclear
EVM0009516	GATA15	GATA		chr3	44086816-44102632	15816	0.365556	13	12	2	WGD or Segmental		422	46471.1	5.04	4	2	7	347, 300, 283	3	2.44444	Extracellular(Secreted)
EVM0010705	GATA16	GATA		chr3	46953787-46956247	2460	0.396993	2	1	2	WGD or Segmental		410	44984.4	5.72	6	5	11	237, 177, 69	3	2.44444	Nuclear
EVM0010969	GATA17	GATA		Contig00071	10048-10793	745	0.355228	2	1	1	Tandem		145	16433.7	9.56	1	1	3	135	1	2.44444	Extracellular(Secreted)
EVM0011020	GATA18	GATA		chr14	5670969-5675741	4772	0.344856	3	2	3	WGD or Segmental		330	36200.4	6.15	2	4	5	124, 73, 65	3	2.44444	Nuclear
EVM0011342	GATA19	GATA		chr6	4977822-4981110	3288	0.363774	2	1	2	WGD or Segmental		313	34432.6	5.38	2	1	4	109, 65	2	2.44444	Nuclear
EVM0011891	GATA20	GATA		chr15	25066785-25071268	4483	0.371989	4	3	4	WGD or Segmental		353	39045.4	5.63	1	1	3	329, 70, 66	3	2.44444	Extracellular(Secreted)
EVM0012354	GATA21	GATA		chr14	33149740-33158570	8830	0.340279	3	2	1	Tandem		226	25528.9	9.02	2	2	5	216	1	2.44444	Extracellular(Secreted)
EVM0012697	GATA22	GATA		chr4	4004854-4006433	1579	0.363291	3	2	2	WGD or Segmental		127	13989.3	9.91	1	2	4	-	0	2.44444	Nuclear
EVM0013943	GATA23	GATA		chr4	10456734-10466278	9544	0.347302	7	6	2	WGD or Segmental		254	27518.8	8.23	3	2	6	144	1	2.44444	Nuclear
EVM0014130	GATA24	GATA		chr8	49976676-49987459	10783	0.34375	7	6	3	WGD or Segmental		317	35150.6	7.23	4	2	7	266, 199, 59, 32	4	2.44444	Nuclear
EVM0014981	GATA25	GATA		chr10	6725437-6742598	17161	0.342151	8	7	3	WGD or Segmental		270	29325.6	6.83	3	1	5	249, 190	2	2.44444	Nuclear
EVM0015010	GATA26	GATA		chr4	9217269-9218622	1353	0.413589	2	1	0	WGD or Segmental		216	23948.5	8.6	2	1	4	97, 77	2	2.44444	Nuclear
EVM0015049	GATA27	GATA		chr4	10441409-10453360	11951	0.348477	12	11	3	WGD or Segmental		347	38269.3	4.89	2	2	5	122	1	2.44444	Nuclear
EVM0015145	GATA28	GATA		chr16	30707339-30708127	788	0.387833	3	2	1	WGD or Segmental		138	15285	10.06	1	2	4	-	0	2.44444	Nuclear
EVM0017646	GATA29	GATA		chr3	55594267-55601170	6903	0.36993	8	7	2	WGD or Segmental		530	59150.6	6.24	11	14	24	373, 338, 231, 110	4	2.44444	Nuclear
EVM0017864	GATA30	GATA		chr14	33115459-33126616	11157	0.32703	3	2	2	Tandem		227	25388.7	9.3	1	1	3	217, 91, 78	3	2.44444	Extracellular(Secreted)
EVM0019730	GATA31	GATA		chr4	2295408-2306906	11498	0.350639	7	6	2	WGD or Segmental		844	92035.9	9.38	3	3	8	784, 348, 236, 110	4	2.44444	Extracellular(Secreted)
EVM0020114	GATA32	GATA		chr3	45905412-45906357	945	0.372093	2	1	2	WGD or Segmental		210	23854	6.49	1	1	3	70	1	2.44444	Nuclear
EVM0022645	GATA33	GATA		chr2	4174447-4176575	2128	0.359793	3	2	0	WGD or Segmental		266	29459.9	9.27	2	1	4	203, 67, 17	3	2.44444	Nuclear
EVM0023469	GATA34	GATA		chr14	1361722-1363062	1340	0.387025	2	1	2	WGD or Segmental		269	30026.7	7.62	3	2	6	162, 161, 122, 6	4	2.44444	Nuclear
EVM0023520	GATA35	GATA		chr1	35803208-35805284	2076	0.354357	3	2	2	Dispersed		270	29926.6	9.24	1	2	4	150, 83	2	2.44444	Nuclear
EVM0023667	GATA36	GATA		Contig00071	40281-52610	12329	0.325547	3	2	2	Tandem		227	25402.8	9.3	2	1	4	217, 91, 78	3	2.44444	Extracellular(Secreted)
EVM0004815	GeBP1	GeBP		chr7	3993812-3995522	1710	0.400935	1	0	2	Dispersed		355	40282.5	6.63	0	6	7	-	0	2.25	Extracellular(Secreted)
EVM0005463	GeBP2	GeBP		chr8	32960765-32962136	1371	0.365889	1	0	1	Proximal		303	35837.3	9.16	0	6	7	242, 200	2	2.25	Extracellular(Secreted)
EVM0008562	GeBP3	GeBP		chr6	3253982-3255562	1580	0.412397	1	0	2	WGD or Segmental		396	44939.4	5.83	0	6	7	152, 113, 40	3	2.25	Extracellular(Secreted)
EVM0010851	GeBP4	GeBP		chr8	32868058-32869050	992	0.382679	1	0	1	Proximal		303	35836.4	9.27	0	5	6	242, 200	2	2.25	Extracellular(Secreted)
EVM0011074	GeBP5	GeBP		chr14	8435429-8437162	1733	0.431373	1	0	2	WGD or Segmental		420	46941.5	5.33	0	7	8	354, 207	2	2.25	Extracellular(Secreted)
EVM0011127	GeBP6	GeBP		chr16	32327238-32329307	2069	0.41256	1	0	2	WGD or Segmental		406	45266	4.69	0	6	7	292, 169, 88, 72	4	2.25	Extracellular(Secreted)
EVM0013869	GeBP7	GeBP		chr8	1108250-1110873	2623	0.389863	1	0	2	Dispersed		262	30398.8	9.57	0	8	9	152, 122	2	2.25	Extracellular(Secreted)
EVM0019057	GeBP8	GeBP		chr11	6792421-6793846	1425	0.394109	1	0	1	Dispersed		380	43901.9	5.12	1	6	8	312, 221, 120	3	2.25	Extracellular(Secreted)
EVM0001165	GRAS1	GRAS		Contig01285_ERROPOS320191	271319-273322	2003	0.444611	1	0	0	WGD or Segmental		667	74845.8	5.48	10	13	23	623, 403, 366, 212, 196, 190, 172, 62	8	3.57692	Nuclear
EVM0001309	GRAS2	GRAS		chr10	25761849-25764959	3110	0.430087	1	0	2	WGD or Segmental		763	84132.4	6.32	10	13	24	719, 643, 562, 492, 201, 101, 89, 75	8	3.57692	Nuclear
EVM0001432	GRAS3	GRAS		chr6	3464722-3468901	4179	0.404306	3	2	4	WGD or Segmental		757	85793.5	5.2	10	19	30	485, 476, 356, 150, 11	5	3.57692	Nuclear
EVM0001808	GRAS4	GRAS		chr15	4384186-4386576	2390	0.387286	2	1	3	WGD or Segmental		470	53014.8	5.91	9	13	23	340, 159, 108, 64	4	3.57692	Cytoplasmic
EVM0002874	GRAS5	GRAS		Contig01068	16744-22696	5952	0.432723	4	3	0	Dispersed		381	43277.9	5.95	7	11	19	335, 248, 220, 105	4	3.57692	Extracellular(Secreted)
EVM0002886	GRAS6	GRAS		chr14	509687-511894	2207	0.411685	1	0	2	WGD or Segmental		477	53573.4	6.01	10	17	28	347, 113	2	3.57692	Cytoplasmic
EVM0002907	GRAS7	GRAS		chr16	23678705-23680234	1529	0.460784	1	0	0	Dispersed		509	57280.7	6.07	9	13	23	112, 97	2	3.57692	Nuclear
EVM0002912	GRAS8	GRAS		chr2	28273671-28275627	1956	0.43536	1	0	2	WGD or Segmental		548	60838.9	5.62	10	15	26	171, 86, 9	3	3.57692	Nuclear
EVM0004506	GRAS9	GRAS		chr2	8541386-8543255	1869	0.427273	1	0	2	Dispersed		476	53944.1	5.46	8	12	21	19	1	3.57692	Nuclear
EVM0004547	GRAS10	GRAS		chr15	29596812-29600286	3474	0.447482	2	1	2	Dispersed		818	89799.3	6.16	11	15	27	640, 375, 336, 258, 229, 206, 149, 138, 131, 128, 127, 64, 16, 12	14	3.57692	Nuclear
EVM0004558	GRAS11	GRAS		chr4	4242536-4244280	1744	0.416619	2	1	0	WGD or Segmental		474	53711.7	5.37	7	10	17	288	1	3.57692	Extracellular(Secreted)
EVM0005302	GRAS12	GRAS		Contig00476_ERROPOS174545	115071-117040	1969	0.445685	1	0	2	Dispersed		410	46326.2	6.25	8	12	20	174	1	3.57692	Nuclear
EVM0005482	GRAS13	GRAS		chr11	1789971-1795454	5483	0.380926	2	1	3	WGD or Segmental		600	68173.7	5.78	10	16	25	431, 243, 170, 130	4	3.57692	Nuclear
EVM0005745	GRAS14	GRAS		chr3	35643021-35644701	1680	0.466984	2	1	0	Dispersed		542	60865.6	4.96	8	13	22	503, 162	2	3.57692	Cytoplasmic
EVM0006243	GRAS15	GRAS		chr2	16903035-16909859	6824	0.358134	2	1	3	Dispersed		559	62828	4.88	8	14	23	174	1	3.57692	Cytoplasmic
EVM0006555	GRAS16	GRAS		chr15	28040040-28041638	1598	0.420888	1	0	0	Dispersed		532	61056.1	4.5	8	13	22	389, 312, 160	3	3.57692	Extracellular(Secreted)
EVM0006631	GRAS17	GRAS		chr3	41725289-41726680	1391	0.439655	1	0	0	Dispersed		463	51348.6	5.56	8	13	21	323, 22	2	3.57692	Nuclear
EVM0007387	GRAS18	GRAS		chr8	4846114-4848785	2671	0.364147	2	1	0	Tandem		322	36699.5	4.43	3	8	12	197	1	3.57692	Extracellular(Secreted)
EVM0008364	GRAS19	GRAS		chr13	824801-829288	4487	0.405749	2	1	3	WGD or Segmental		571	63230.3	6.21	8	13	22	532, 403, 37, 33	4	3.57692	Cytoplasmic
EVM0009017	GRAS20	GRAS		chr16	31130132-31131901	1769	0.396045	1	0	0	WGD or Segmental		589	66710.9	5.14	12	14	25	190	1	3.57692	Extracellular(Secreted)
EVM0009079	GRAS21	GRAS		chr8	42835294-42837756	2462	0.401543	2	1	3	WGD or Segmental		471	52843.9	5.64	10	14	25	341, 108	2	3.57692	Cytoplasmic
EVM0010661	GRAS22	GRAS		chr13	3014275-3019892	5617	0.381986	2	1	3	WGD or Segmental		586	65715.4	5.54	9	13	23	576, 83, 74	3	3.57692	Nuclear
EVM0010731	GRAS23	GRAS		chr7	3889874-3892179	2305	0.426279	1	0	2	WGD or Segmental		563	62105.2	5.16	9	15	25	132, 92	2	3.57692	Nuclear
EVM0011038	GRAS24	GRAS		chr11	45341765-45343114	1349	0.434074	1	0	0	Dispersed		449	50292.5	5.58	8	14	23	258, 204	2	3.57692	Nuclear
EVM0011218	GRAS25	GRAS		chr4	2655501-2656726	1225	0.404568	2	1	1	Dispersed		344	38933.3	5.28	8	10	19	250, 234, 219, 196, 133, 118, 53	7	3.57692	Nuclear
EVM0012054	GRAS26	GRAS		chr2	4338105-4340861	2756	0.44251	1	0	2	WGD or Segmental		602	66986.3	5.06	9	12	22	571, 291, 99	3	3.57692	Nuclear
EVM0012271	GRAS27	GRAS		chr13	27214510-27216372	1862	0.413312	1	0	2	Dispersed		453	49932.6	5.71	9	14	24	271, 70, 52	3	3.57692	Nuclear
EVM0014081	GRAS28	GRAS		chr10	28722843-28725694	2851	0.424264	1	0	2	WGD or Segmental		675	75565.6	5.63	12	14	26	534, 485, 376, 264	4	3.57692	Nuclear
EVM0015263	GRAS29	GRAS		Contig00095_ERROPOS300000	88735-91419	2684	0.408904	2	1	1	WGD or Segmental		671	75299.3	5.48	10	14	25	623, 403, 366, 212, 196, 190, 172, 62	8	3.57692	Nuclear
EVM0015363	GRAS30	GRAS		chr10	29919664-29921934	2270	0.428005	1	0	2	Dispersed		600	66405.8	6.32	8	14	23	132, 129, 124, 13	4	3.57692	Nuclear
EVM0015642	GRAS31	GRAS		chr1	30822157-30824209	2052	0.471505	2	1	0	WGD or Segmental		619	68661.4	5.92	8	14	23	68	1	3.57692	Cytoplasmic
EVM0016054	GRAS32	GRAS		chr3	33088558-33090062	1504	0.469767	1	0	1	Dispersed		500	55356.8	5.89	9	13	23	140, 119, 36	3	3.57692	Nuclear
EVM0016827	GRAS33	GRAS		chr3	2433333-2433638	305	0.506536	1	0	0	WGD or Segmental		101	11764.9	9.57	3	3	7	-	0	3.57692	Cytoplasmic
EVM0017179	GRAS34	GRAS		chr16	2223714-2225006	1292	0.450889	1	0	0	Dispersed		430	48155.6	5.27	9	12	21	414, 18	2	3.57692	Nuclear
EVM0018019	GRAS35	GRAS		chr12	30342586-30344863	2277	0.472783	2	1	0	WGD or Segmental		740	81132.8	5.62	11	13	25	697, 694, 540, 470, 238, 235, 219, 200, 72	9	3.57692	Nuclear
EVM0018386	GRAS36	GRAS		chr14	8013265-8017239	3974	0.415094	2	1	3	WGD or Segmental		760	85886.4	5.67	10	17	26	488, 479, 289, 179, 155, 146, 58, 44	8	3.57692	Nuclear
EVM0018556	GRAS37	GRAS		chr1	28242260-28245702	3442	0.413593	2	1	3	WGD or Segmental		587	66219.6	5.5	10	15	25	462, 72	2	3.57692	Nuclear
EVM0018626	GRAS38	GRAS		chr2	4604964-4607273	2309	0.41342	1	0	2	Dispersed		550	62052	5.73	9	12	22	457, 316, 277, 165, 158, 134, 59	7	3.57692	Nuclear
EVM0018850	GRAS39	GRAS		chr3	45647761-45650160	2399	0.453333	1	0	2	WGD or Segmental		602	66815.5	4.75	8	15	24	418, 98	2	3.57692	Nuclear
EVM0019144	GRAS40	GRAS		chr4	15721254-15722753	1499	0.4	2	1	0	Dispersed		454	51623.7	4.62	7	11	19	408, 321, 167, 38	4	3.57692	Extracellular(Secreted)
EVM0019633	GRAS41	GRAS		chr5	34721794-34724286	2492	0.380666	2	1	0	WGD or Segmental		568	64993.1	5.23	11	16	27	218	1	3.57692	Extracellular(Secreted)
EVM0019886	GRAS42	GRAS		chr9	3777904-3780476	2572	0.417412	1	0	2	Dispersed		595	65788.1	4.93	9	15	25	465, 456, 84	3	3.57692	Nuclear
EVM0020935	GRAS43	GRAS		chr1	21951141-21952748	1607	0.417289	1	0	0	Dispersed		535	59925.1	5.02	8	15	23	391, 290, 85	3	3.57692	Nuclear
EVM0021163	GRAS44	GRAS		chr11	410579-416480	5901	0.388174	2	1	3	WGD or Segmental		583	65004.9	5.46	8	14	22	429, 121	2	3.57692	Cytoplasmic
EVM0021681	GRAS45	GRAS		chr12	33116637-33119549	2912	0.402334	1	0	2	WGD or Segmental		625	70039.7	5.93	10	13	24	616, 437, 260, 133, 132	5	3.57692	Nuclear
EVM0021707	GRAS46	GRAS		chr3	1445216-1448045	2829	0.428975	2	1	0	WGD or Segmental		675	74872.4	5.56	9	13	23	371, 242, 178, 154, 133, 121, 17	7	3.57692	Nuclear
EVM0022227	GRAS47	GRAS		chr7	33133815-33139723	5908	0.361821	1	0	2	Dispersed		420	47478.5	6.25	10	12	22	294, 132, 101, 14	4	3.57692	Nuclear
EVM0022317	GRAS48	GRAS		chr12	448471-450321	1850	0.448947	1	0	2	Dispersed		529	59061.4	5.64	8	14	23	368, 192, 160, 35	4	3.57692	Nuclear
EVM0022689	GRAS49	GRAS		chr9	26127919-26129484	1565	0.47318	1	0	0	WGD or Segmental		521	57490.6	5.91	9	13	23	249, 89	2	3.57692	Nuclear
EVM0023003	GRAS50	GRAS		chr9	26772417-26773669	1252	0.426975	4	3	0	WGD or Segmental		245	27008.8	5.34	4	8	13	29	1	3.57692	Nuclear
EVM0023875	GRAS51	GRAS		chr8	4851825-4853754	1929	0.396891	1	0	2	Tandem		522	60080.9	4.6	8	13	21	126, 19, 16	3	3.57692	Extracellular(Secreted)
EVM0023931	GRAS52	GRAS		chr4	9095324-9097838	2514	0.438569	2	1	3	WGD or Segmental		576	65267.3	6.16	8	14	22	396, 136, 122, 87	4	3.57692	Nuclear
EVM0006866	GRF1	GRF		chr11	40765460-40770528	5068	0.362991	4	3	2	WGD or Segmental		355	39545.9	8.67	1	2	4	343, 323, 145, 114, 2	5	4.4	Nuclear
EVM0008919	GRF2	GRF		chr10	27537535-27539327	1792	0.330731	3	2	2	Proximal		210	23233.2	9.32	0	2	3	180, 166, 161, 140, 101	5	4.4	Nuclear
EVM0012109	GRF3	GRF		chr15	26931164-26935873	4709	0.384501	4	3	2	WGD or Segmental		377	41826	7.72	2	4	7	299, 67, 58	3	4.4	Nuclear
EVM0012227	GRF4	GRF		chr6	7513449-7516466	3017	0.382704	4	3	2	WGD or Segmental		368	40416	7.73	1	4	6	47	1	4.4	Nuclear
EVM0013097	GRF5	GRF		chr3	58552210-58556362	4152	0.382339	4	3	2	WGD or Segmental		351	38818.2	8.63	1	2	4	320, 260, 114	3	4.4	Nuclear
EVM0015458	GRF6	GRF		chr8	51628238-51630106	1868	0.400749	3	2	2	WGD or Segmental		353	40361.7	8.13	0	2	3	248, 155, 129, 112, 47	5	4.4	Nuclear
EVM0015723	GRF7	GRF		chr3	51987427-51990373	2946	0.407984	4	3	2	Dispersed		550	60149.7	8.04	1	4	6	475, 403, 389, 384, 230, 174, 150, 97, 68	9	4.4	Extracellular(Secreted)
EVM0018374	GRF8	GRF		chr3	40896539-40901040	4501	0.382052	4	3	2	WGD or Segmental		631	69485.1	5.37	3	4	8	334, 256, 194, 143, 73	5	4.4	Nuclear
EVM0021608	GRF9	GRF		chr2	8965066-8970250	5184	0.380328	4	3	2	WGD or Segmental		586	63939	8.12	3	3	7	572, 514, 183, 73	4	4.4	Nuclear
EVM0023565	GRF10	GRF		chr1	3229424-3232924	3500	0.354756	5	4	3	WGD or Segmental		324	37718	8.23	1	2	4	165, 155, 117, 108	4	4.4	Nuclear
EVM0001350	HB-other1	HB-other		chr2	9194277-9195370	1093	0.350091	3	2	0	WGD or Segmental		224	26032.8	5.79	1	3	5	-	0	2.83333	Nuclear
EVM0002008	HB-other2	HB-other		chr5	24745270-24764884	19614	0.361441	18	17	2	Dispersed		1162	130413	8.42	16	27	42	924, 886, 576, 495, 109	5	2.83333	Nuclear
EVM0002754	HB-other3	HB-other		chr12	18511845-18525588	13743	0.350262	4	3	2	Singleton		334	37761.8	5.43	5	11	16	279	1	2.83333	Nuclear
EVM0004823	HB-other4	HB-other		chr7	24688701-24699885	11184	0.366384	5	4	1	Dispersed		124	13777	9.27	2	4	7	-	0	2.83333	Endoplasmicreticulum
EVM0005273	HB-other5	HB-other		chr4	3544133-3555340	11207	0.376249	13	12	1	WGD or Segmental		988	111043	8.91	7	16	23	876, 801, 797, 761, 672, 472, 414, 227, 19, 7	10	2.83333	Nuclear
EVM0006497	HB-other6	HB-other		chr11	1685364-1686203	839	0.414286	4	3	0	WGD or Segmental		198	22540.7	8.77	1	4	6	148	1	2.83333	Nuclear
EVM0010282	HB-other7	HB-other		chr11	41732086-41747756	15670	0.354256	9	8	2	Dispersed		369	40968.2	6.48	8	6	14	280, 30	2	2.83333	Nuclear
EVM0015023	HB-other8	HB-other		chr15	5685052-5705017	19965	0.347541	8	7	2	Dispersed		543	62686.7	8.8	2	6	9	305, 164, 6	3	2.83333	Nuclear
EVM0016473	HB-other9	HB-other		chr11	47125695-47138855	13160	0.377555	18	17	2	WGD or Segmental		1755	196053	5.2	10	35	48	1612, 1206, 1090, 249	4	2.83333	Nuclear
EVM0016603	HB-other10	HB-other		chr11	1704842-1706218	1376	0.389252	5	4	2	Tandem		218	24728	7.67	1	5	7	169	1	2.83333	Nuclear
EVM0018018	HB-other11	HB-other		chr5	33876308-33886798	10490	0.370794	13	12	2	WGD or Segmental		1016	114180	9.03	3	18	23	774, 474, 325, 227	4	2.83333	Nuclear
EVM0021411	HB-other12	HB-other		chr13	7200397-7217551	17154	0.373244	18	17	2	WGD or Segmental		1648	185727	5.7	17	38	55	1458, 1010, 585	3	2.83333	Nuclear
EVM0013041	HB-PHD1	HB-PHD		chr2	7618532-7633613	15081	0.363148	10	9	4	Dispersed		1237	136809	5.58	56	7	62	1106, 921, 744, 690, 508, 460, 396	7	5	Nuclear
EVM0023389	HB-PHD2	HB-PHD		chr8	50055115-50064126	9011	0.367732	11	10	3	Dispersed		761	86012.8	9.62	5	11	17	548, 480, 368	3	5	Nuclear
EVM0000353	HD-ZIP1	HD-ZIP		chr7	5385557-5390023	4466	0.387956	9	8	3	Dispersed		570	63847.6	6.53	16	16	30	198	1	2	Nuclear
EVM0000385	HD-ZIP2	HD-ZIP		chr6	5065603-5073422	7819	0.382353	18	17	0	WGD or Segmental		838	91596.6	5.94	22	20	42	131	1	2	Nuclear
EVM0001795	HD-ZIP3	HD-ZIP		chr8	1663363-1673039	9676	0.371086	18	17	0	WGD or Segmental		843	92661.8	5.86	22	21	45	394, 204, 132	3	2	Nuclear
EVM0002272	HD-ZIP4	HD-ZIP		chr14	5615036-5623348	8312	0.368316	16	15	2	WGD or Segmental		749	81982.8	6.28	21	17	36	429, 137, 130	3	2	Nuclear
EVM0002294	HD-ZIP5	HD-ZIP		chr10	24104801-24107678	2877	0.347811	4	3	2	Dispersed		310	35171.6	7.73	2	3	6	197, 146, 86	3	2	Nuclear
EVM0002298	HD-ZIP6	HD-ZIP		chr9	7160821-7164176	3355	0.353993	4	3	2	Dispersed		226	25373.8	8.85	1	3	5	195, 93	2	2	Nuclear
EVM0003161	HD-ZIP7	HD-ZIP		chr3	40422513-40424177	1664	0.356757	2	1	2	WGD or Segmental		280	31742	8.34	1	4	6	201, 97	2	2	Nuclear
EVM0003414	HD-ZIP8	HD-ZIP		chr1	35098798-35107694	8896	0.379791	19	18	3	WGD or Segmental		841	92234.7	5.84	23	26	48	604	1	2	Nuclear
EVM0003578	HD-ZIP9	HD-ZIP		chr10	28843827-28849715	5888	0.384955	10	9	3	WGD or Segmental		816	88593.7	5.81	20	17	35	682, 270, 186, 9	4	2	Nuclear
EVM0003737	HD-ZIP10	HD-ZIP		chr4	8851078-8853746	2668	0.317722	3	2	2	WGD or Segmental		204	23874.9	7.81	1	3	5	-	0	2	Nuclear
EVM0003843	HD-ZIP11	HD-ZIP		chr4	19525617-19527243	1626	0.359557	3	2	0	WGD or Segmental		266	30001.8	8.21	2	3	6	-	0	2	Nuclear
EVM0004078	HD-ZIP12	HD-ZIP		chr14	7539718-7541162	1444	0.411073	3	2	1	Dispersed		219	25698.8	6.72	2	3	6	205, 48, 47	3	2	Nuclear
EVM0004959	HD-ZIP13	HD-ZIP		chr5	5590961-5593485	2524	0.355644	3	2	2	WGD or Segmental		281	32238	5.87	1	3	5	242, 200, 196, 158	4	2	Nuclear
EVM0005157	HD-ZIP14	HD-ZIP		chr15	1756709-1758125	1416	0.364855	4	3	2	Dispersed		255	29343	7.01	1	3	5	90	1	2	Nuclear
EVM0007105	HD-ZIP15	HD-ZIP		chr4	563213-565279	2066	0.390421	3	2	2	WGD or Segmental		342	38779.5	4.95	2	3	6	293, 28	2	2	Nuclear
EVM0007125	HD-ZIP16	HD-ZIP		chr4	14051052-14054186	3134	0.323445	3	2	2	WGD or Segmental		327	37571.3	4.73	1	3	5	198	1	2	Nuclear
EVM0007936	HD-ZIP17	HD-ZIP		chr13	17346242-17358701	12459	0.346469	19	18	3	Dispersed		845	92490.8	5.89	23	22	43	144, 120	2	2	Nuclear
EVM0008210	HD-ZIP18	HD-ZIP		chr13	2429111-2438189	9078	0.360943	13	12	5	WGD or Segmental		723	79815.7	5.72	21	16	35	444, 144	2	2	Nuclear
EVM0008859	HD-ZIP19	HD-ZIP		chr7	29602778-29607892	5114	0.347996	4	3	2	WGD or Segmental		261	30046.5	4.89	1	3	4	-	0	2	Nuclear
EVM0008896	HD-ZIP20	HD-ZIP		chr8	49715879-49718155	2276	0.309179	4	3	0	Dispersed		143	16965.7	8.98	1	3	5	-	0	2	Nuclear
EVM0009453	HD-ZIP21	HD-ZIP		chr3	52182733-52184303	1570	0.374284	2	1	2	WGD or Segmental		230	26764.6	5.07	1	3	5	131	1	2	Nuclear
EVM0009478	HD-ZIP22	HD-ZIP		chr3	45243222-45245241	2019	0.355446	3	2	1	WGD or Segmental		211	24639.8	9.14	1	3	5	73	1	2	Nuclear
EVM0010219	HD-ZIP23	HD-ZIP		chr2	10657792-10660584	2792	0.343358	3	2	2	WGD or Segmental		312	35566.2	5.19	1	3	5	166	1	2	Nuclear
EVM0010866	HD-ZIP24	HD-ZIP		chr5	5310292-5312831	2539	0.366535	3	2	2	Dispersed		318	36502.3	4.76	1	3	5	274, 255, 11	3	2	Nuclear
EVM0011059	HD-ZIP25	HD-ZIP		chr15	24953420-24964307	10887	0.37601	18	17	0	WGD or Segmental		838	92279.4	6.06	25	20	46	430, 393, 130	3	2	Nuclear
EVM0011230	HD-ZIP26	HD-ZIP		chr11	9912487-9914184	1697	0.372792	2	1	2	WGD or Segmental		211	24284.1	5.04	1	3	5	172, 114, 6	3	2	Nuclear
EVM0012113	HD-ZIP27	HD-ZIP		chr3	31364976-31369644	4668	0.397944	9	8	1	Proximal		707	77790.3	6.23	20	19	38	583	1	2	Nuclear
EVM0012921	HD-ZIP28	HD-ZIP		chr12	5858695-5869640	10945	0.348803	12	11	0	Dispersed		784	87371.1	5.71	17	18	35	346, 225, 92	3	2	Nuclear
EVM0013669	HD-ZIP29	HD-ZIP		chr14	30157799-30159793	1994	0.34386	4	3	2	Dispersed		337	37483.7	6.64	2	4	6	309, 152, 135, 89	4	2	Nuclear
EVM0015074	HD-ZIP30	HD-ZIP		chr9	23883753-23887387	3634	0.382669	4	3	2	WGD or Segmental		277	31376.8	4.9	1	3	5	-	0	2	Nuclear
EVM0015727	HD-ZIP31	HD-ZIP		chr1	29095531-29103720	8189	0.357509	13	12	4	WGD or Segmental		755	83175.7	5.75	20	17	36	173, 48	2	2	Nuclear
EVM0017276	HD-ZIP32	HD-ZIP		chr1	25545149-25545636	487	0.465164	2	1	0	Dispersed		152	17956.5	9.27	1	3	5	117, 106, 8	3	2	Nuclear
EVM0020236	HD-ZIP33	HD-ZIP		chr12	33198032-33204383	6351	0.388382	9	8	1	WGD or Segmental		726	80860.6	6.4	17	16	32	235, 232, 158	3	2	Nuclear
EVM0020696	HD-ZIP34	HD-ZIP		chr12	4303013-4314685	11672	0.370856	18	17	0	WGD or Segmental		839	92032.5	5.9	22	23	44	603	1	2	Nuclear
EVM0021016	HD-ZIP35	HD-ZIP		chr3	31575350-31580139	4789	0.39499	10	9	1	Proximal		707	77832.3	6.36	20	20	37	583	1	2	Nuclear
EVM0021429	HD-ZIP36	HD-ZIP		chr11	44890461-44897627	7166	0.361518	13	12	4	WGD or Segmental		751	83081.6	5.8	21	19	35	472, 298, 197	3	2	Nuclear
EVM0021465	HD-ZIP37	HD-ZIP		chr3	6094613-6096912	2299	0.366087	3	2	2	WGD or Segmental		281	32082	5.95	1	3	5	233, 189, 185	3	2	Nuclear
EVM0021747	HD-ZIP38	HD-ZIP		chr12	36160237-36161954	1717	0.391735	2	1	2	WGD or Segmental		242	27586.4	5.1	1	3	5	147, 26	2	2	Nuclear
EVM0021909	HD-ZIP39	HD-ZIP		chr9	25238002-25240109	2107	0.361954	3	2	2	WGD or Segmental		282	32413.3	5.61	1	3	5	239, 218	2	2	Nuclear
EVM0022143	HD-ZIP40	HD-ZIP		chr3	57648309-57655173	6864	0.369556	11	10	2	Dispersed		810	89633.3	5.72	19	17	36	785, 762, 721, 552, 522, 396, 314	7	2	Nuclear
EVM0022306	HD-ZIP41	HD-ZIP		chr7	31214970-31216437	1467	0.363079	3	2	0	WGD or Segmental		283	32538.9	6.26	1	3	4	240, 193	2	2	Nuclear
EVM0022870	HD-ZIP42	HD-ZIP		chr3	4270934-4275129	4195	0.340324	4	3	2	WGD or Segmental		275	31506.8	4.82	1	3	5	174	1	2	Nuclear
EVM0023323	HD-ZIP43	HD-ZIP		chr14	21457411-21459808	2397	0.345288	4	3	0	Dispersed		146	17129.5	8.67	1	3	5	131	1	2	Nuclear
EVM0023430	HD-ZIP44	HD-ZIP		chr12	36319754-36321743	1989	0.390955	2	1	2	WGD or Segmental		242	27570.4	5.1	1	3	5	147, 26	2	2	Nuclear
EVM0003965	HRT-like1	HRT-like		Contig00113_ERROPOS400000	46598-68487	21889	0.368022	3	2	2	Tandem		445	49935.2	9.25	13	6	20	363, 324, 303	3	6.5	Extracellular(Secreted)
EVM0011712	HRT-like2	HRT-like		chr1	8339860-8346883	7023	0.36176	3	2	1	Tandem		619	69629.1	9.33	21	10	32	541, 439, 387, 337, 322, 194, 190, 58, 24	9	6.5	Extracellular(Secreted)
EVM0015611	HRT-like3	HRT-like		chr1	8310872-8327329	16457	0.358002	4	3	0	Tandem		475	53138.8	9.25	15	8	24	363, 324, 303	3	6.5	Extracellular(Secreted)
EVM0016722	HRT-like4	HRT-like		Contig00113_ERROPOS400000	81455-88040	6585	0.362587	3	2	0	Tandem		623	70350.2	9.41	19	8	27	600, 545, 503, 443, 391, 341, 326, 197, 193, 58, 24	11	6.5	Extracellular(Secreted)
EVM0000586	HSF1	HSF		chr4	21561444-21565678	4234	0.343093	3	2	3	Proximal		360	41138.9	4.9	3	7	11	253, 214, 90	3	2.66667	Nuclear
EVM0002232	HSF2	HSF		Contig00272	14092-15226	1134	0.359471	2	1	0	Dispersed		208	24562.8	9.25	3	5	8	68	1	2.66667	Nuclear
EVM0004710	HSF3	HSF		Contig00840	7092-8226	1134	0.359471	2	1	0	Dispersed		208	24562.8	9.25	4	5	9	68	1	2.66667	Nuclear
EVM0005227	HSF4	HSF		chr12	1449773-1462501	12728	0.351402	12	11	2	WGD or Segmental		744	82665.1	5.46	21	16	35	638, 99	2	2.66667	Extracellular(Secreted)
EVM0005390	HSF5	HSF		Contig00289	971-2105	1134	0.360352	2	1	0	Dispersed		208	24562.8	9.25	4	5	9	68	1	2.66667	Nuclear
EVM0006511	HSF6	HSF		chr12	6546204-6547380	1176	0.390824	2	1	1	Dispersed		262	30404.6	5.52	5	7	12	58, 34	2	2.66667	Nuclear
EVM0008455	HSF7	HSF		chr1	4406422-4408737	2315	0.352332	3	2	3	WGD or Segmental		362	41458.8	5.66	4	9	14	288, 89	2	2.66667	Nuclear
EVM0009757	HSF8	HSF		chr3	43227004-43228381	1377	0.40566	2	1	2	WGD or Segmental		303	34429.7	6.89	8	5	13	223, 164, 72	3	2.66667	Nuclear
EVM0009860	HSF9	HSF		chr4	21548656-21550739	2083	0.357006	2	1	0	Proximal		336	38772.4	5.3	3	6	10	249, 210, 90	3	2.66667	Nuclear
EVM0010020	HSF10	HSF		chr3	57350739-57359467	8728	0.370489	2	1	2	WGD or Segmental		505	55989.8	5.23	2	6	9	214, 70, 46	3	2.66667	Nuclear
EVM0010420	HSF11	HSF		chr16	9902496-9905077	2581	0.361348	2	1	2	Dispersed		476	53624.8	5.04	4	6	11	358, 342, 64	3	2.66667	Nuclear
EVM0011559	HSF12	HSF		chr11	48841731-48848199	6468	0.341629	3	2	3	Dispersed		451	51615.2	5.45	3	6	10	437, 117, 61	3	2.66667	Nuclear
EVM0013662	HSF13	HSF		chr8	51274759-51276588	1829	0.398361	2	1	2	Dispersed		365	41045	5.13	4	9	12	226, 95, 81	3	2.66667	Nuclear
EVM0015177	HSF14	HSF		chr7	4164244-4170419	6175	0.361237	3	2	3	Dispersed		361	41179.6	4.61	3	4	8	204, 120, 119, 100, 62, 37, 8	7	2.66667	Nuclear
EVM0015981	HSF15	HSF		chr2	6989784-6991128	1344	0.424535	2	1	2	WGD or Segmental		350	39574.4	8.19	4	7	12	182, 72	2	2.66667	Nuclear
EVM0016483	HSF16	HSF		chr6	3530143-3532699	2556	0.405553	2	1	0	WGD or Segmental		571	62915.5	4.99	2	5	8	209, 129, 99, 92	4	2.66667	Extracellular(Secreted)
EVM0017661	HSF17	HSF		chr5	31905142-31908978	3836	0.365129	6	5	6	WGD or Segmental		354	41001.9	4.87	3	7	11	212, 87, 2	3	2.66667	Nuclear
EVM0017768	HSF18	HSF		chr12	33284503-33286208	1705	0.382181	3	2	3	Dispersed		312	35225.2	5.19	4	6	11	186, 71	2	2.66667	Nuclear
EVM0017884	HSF19	HSF		chr14	7817440-7820142	2702	0.385498	2	1	2	WGD or Segmental		522	58319.4	5.23	2	8	11	171	1	2.66667	Extracellular(Secreted)
EVM0018092	HSF20	HSF		chr3	43047811-43052438	4627	0.347666	2	1	2	WGD or Segmental		275	30997.5	7.02	4	6	11	157, 110, 57, 30	4	2.66667	Nuclear
EVM0019676	HSF21	HSF		chr15	10357676-10359938	2262	0.354839	2	1	2	Dispersed		268	31467.5	7.21	5	5	11	73, 48	2	2.66667	Nuclear
EVM0020226	HSF22	HSF		chr11	39850712-39855827	5115	0.371384	2	1	2	WGD or Segmental		496	55497.7	4.75	2	6	9	298, 70, 46	3	2.66667	Nuclear
EVM0022656	HSF23	HSF		chr2	6911566-6914380	2814	0.363766	2	1	2	WGD or Segmental		290	32458.5	6.12	4	6	11	158, 57, 32	3	2.66667	Nuclear
EVM0022671	HSF24	HSF		chr4	21463675-21465744	2069	0.350242	2	1	0	WGD or Segmental		356	40905.8	5.15	3	7	11	249, 210, 90	3	2.66667	Nuclear
EVM0000414	LBD1	LBD		chr14	20287936-20288859	923	0.384199	3	2	0	WGD or Segmental		221	24357.8	8.98	0	7	8	148, 82, 20	3	1.62857	Nuclear
EVM0000747	LBD2	LBD		chr4	8513005-8513823	818	0.481074	1	0	0	Dispersed		272	29881.4	7.01	1	8	9	136, 57	2	1.62857	Nuclear
EVM0001299	LBD3	LBD		chr12	35928244-35929228	984	0.373604	2	1	2	WGD or Segmental		164	18844.7	5.64	1	4	6	26	1	1.62857	Nuclear
EVM0001814	LBD4	LBD		chr9	23222385-23224204	1819	0.373077	2	1	2	WGD or Segmental		186	20241.9	6.29	1	4	6	50	1	1.62857	Nuclear
EVM0002479	LBD5	LBD		chr12	31596509-31599652	3143	0.347964	2	1	0	Proximal		204	21855.9	8.09	1	6	8	56, 5, 4	3	1.62857	Nuclear
EVM0004342	LBD6	LBD		chr9	18323207-18324751	1544	0.434304	2	1	2	Dispersed		286	31429.8	7.92	2	4	7	123, 36	2	1.62857	Extracellular(Secreted)
EVM0004761	LBD7	LBD		chr7	28239049-28239603	554	0.454054	1	0	0	WGD or Segmental		184	20027.7	6.3	1	4	6	144, 50	2	1.62857	Nuclear
EVM0006278	LBD8	LBD		chr7	30862370-30863344	974	0.398974	2	1	0	WGD or Segmental		293	33150.7	5.92	1	6	8	274, 202, 171	3	1.62857	Extracellular(Secreted)
EVM0008147	LBD9	LBD		chr11	10854339-10855368	1029	0.375728	2	1	0	WGD or Segmental		172	19828.7	5.74	1	5	6	-	0	1.62857	Nuclear
EVM0008679	LBD10	LBD		chr5	30480705-30481488	783	0.41199	2	1	0	Dispersed		232	26124.4	5.8	1	5	7	155, 114, 48	3	1.62857	Extracellular(Secreted)
EVM0009387	LBD11	LBD		chr12	31623036-31625674	2638	0.390299	2	1	2	Proximal		222	23637.7	6.69	0	6	7	181, 58	2	1.62857	Nuclear
EVM0009820	LBD12	LBD		chr16	26230059-26231242	1183	0.377534	2	1	2	Dispersed		200	21970	6.74	1	5	7	49	1	1.62857	Nuclear
EVM0010250	LBD13	LBD		chr15	24314701-24315417	716	0.423989	2	1	0	WGD or Segmental		188	20714.5	6.04	1	5	7	4	1	1.62857	Nuclear
EVM0010801	LBD14	LBD		chr14	1572109-1573579	1470	0.380014	2	1	2	Dispersed		237	25668.9	6.99	0	6	7	192, 183, 82	3	1.62857	Nuclear
EVM0010898	LBD15	LBD		chr1	19100517-19104938	4421	0.336499	2	1	2	Dispersed		166	18077.6	8.3	1	4	6	-	0	1.62857	Nuclear
EVM0011287	LBD16	LBD		chr3	17776455-17778599	2144	0.419114	2	1	2	Dispersed		285	31282.6	7.5	4	5	9	36	1	1.62857	Extracellular(Secreted)
EVM0011809	LBD17	LBD		chr6	5536091-5537211	1120	0.396967	2	1	2	WGD or Segmental		208	22679.7	5.9	0	5	6	10	1	1.62857	Nuclear
EVM0011901	LBD18	LBD		chr14	13310126-13310843	717	0.39415	1	0	2	WGD or Segmental		169	18934.5	8.54	1	4	6	51	1	1.62857	Nuclear
EVM0012080	LBD19	LBD		chr16	163298-166897	3599	0.348056	4	3	5	Dispersed		220	23763.5	7.77	0	5	6	194, 56	2	1.62857	Nuclear
EVM0014015	LBD20	LBD		chr12	7293197-7295703	2506	0.321101	2	1	0	Dispersed		153	17334	7.62	0	5	6	-	0	1.62857	Nuclear
EVM0014900	LBD21	LBD		chr8	2126313-2127956	1643	0.360097	2	1	2	WGD or Segmental		207	22877.9	5.69	0	4	5	197, 9	2	1.62857	Nuclear
EVM0015904	LBD22	LBD		chr2	8148380-8150003	1623	0.413793	2	1	2	WGD or Segmental		225	24311.8	8.11	1	7	8	-	0	1.62857	Extracellular(Secreted)
EVM0016116	LBD23	LBD		chr6	1381465-1382496	1031	0.38469	2	1	1	Dispersed		164	18387	6.94	1	4	6	46	1	1.62857	Nuclear
EVM0016649	LBD24	LBD		chr5	3224734-3227262	2528	0.343219	3	2	2	WGD or Segmental		172	18722.4	6.58	1	5	7	162, 47	2	1.62857	Nuclear
EVM0017563	LBD25	LBD		chr9	24845355-24846986	1631	0.422181	2	1	2	WGD or Segmental		289	32729.4	5.4	0	7	8	168, 164	2	1.62857	Extracellular(Secreted)
EVM0018157	LBD26	LBD		chr8	281394-282332	938	0.378062	2	1	2	Dispersed		215	24119.2	5.11	0	4	5	159, 125, 60, 48	4	1.62857	Nuclear
EVM0018609	LBD27	LBD		chr1	5244520-5267155	22635	0.331905	10	9	0	Dispersed		499	57520.6	8.79	6	15	22	408, 229	2	1.62857	Extracellular(Secreted)
EVM0018927	LBD28	LBD		chr6	763785-764679	894	0.403352	3	2	0	WGD or Segmental		209	23013.2	8.21	1	7	8	82	1	1.62857	Nuclear
EVM0019283	LBD29	LBD		chr12	1511157-1511636	479	0.391667	1	0	0	Dispersed		159	18244.9	9.17	1	4	6	52, 7	2	1.62857	Nuclear
EVM0019385	LBD30	LBD		chr15	28854231-28855940	1709	0.388304	3	2	0	WGD or Segmental		213	23371.4	8.97	0	6	7	208, 83	2	1.62857	Nuclear
EVM0019975	LBD31	LBD		chr3	41689998-41691395	1397	0.407725	2	1	2	WGD or Segmental		210	23114.6	6.15	1	6	8	34	1	1.62857	Extracellular(Secreted)
EVM0021108	LBD32	LBD		chr6	1601905-1602330	425	0.434272	1	0	0	WGD or Segmental		141	15982.5	8.53	1	4	6	115, 51	2	1.62857	Nuclear
EVM0021253	LBD33	LBD		chr14	5176468-5178072	1604	0.356386	2	1	2	WGD or Segmental		208	22868.9	6.03	0	5	6	-	0	1.62857	Nuclear
EVM0021581	LBD34	LBD		chr1	25162982-25163599	617	0.402913	1	0	0	Dispersed		205	22850	8.84	2	4	7	151, 138, 53	3	1.62857	Extracellular(Secreted)
EVM0023753	LBD35	LBD		chr8	25977075-25977914	839	0.404762	2	1	0	Dispersed		234	26279.4	5.97	0	5	6	163	1	1.62857	Extracellular(Secreted)
EVM0008890	LFY1	LFY		chr5	558094-562473	4379	0.38379	3	2	2	Singleton		378	42576.1	7.14	3	13	17	-	0	0	Nuclear
EVM0017409	LSD1	LSD		chr13	6436707-6445063	8356	0.332177	4	3	2	Dispersed		107	11496.2	7.6	6	0	7	58	1	0.5	Nuclear
EVM0024057	LSD2	LSD		chr13	22027150-22040468	13318	0.345822	7	6	3	Dispersed		183	19465.7	9.01	12	0	13	-	0	0.5	Nuclear
EVM0001926	MIKC_MADS1	MIKC_MADS		chr12	32400886-32421588	20702	0.35932	8	7	3	WGD or Segmental		231	26588.4	7.64	4	5	9	13	1	1.5	Nuclear
EVM0001967	MIKC_MADS2	MIKC_MADS		chr7	33179065-33194185	15120	0.339858	8	7	2	WGD or Segmental		246	27953.4	6.72	3	5	8	165, 85	2	1.5	Nuclear
EVM0004219	MIKC_MADS3	MIKC_MADS		chr12	32312628-32324973	12345	0.321076	8	7	2	WGD or Segmental		243	27895.6	9.01	3	5	9	218, 63	2	1.5	Nuclear
EVM0004256	MIKC_MADS4	MIKC_MADS		chr4	10882672-10894008	11336	0.354856	8	7	3	WGD or Segmental		251	28620.8	6.17	3	5	9	13	1	1.5	Nuclear
EVM0004910	MIKC_MADS5	MIKC_MADS		chr9	26578608-26584382	5774	0.334545	8	7	1	Dispersed		203	23620.1	9.87	3	5	7	13	1	1.5	Nuclear
EVM0006618	MIKC_MADS6	MIKC_MADS		chr9	21528809-21554464	25655	0.330488	8	7	2	WGD or Segmental		246	28297	8.54	2	5	8	212, 174, 164	3	1.5	Nuclear
EVM0007460	MIKC_MADS7	MIKC_MADS		chr4	14680429-14686505	6076	0.319566	10	9	0	WGD or Segmental		341	38842.7	5.84	2	7	10	316, 217, 13	3	1.5	Nuclear
EVM0008270	MIKC_MADS8	MIKC_MADS		chr5	25729606-25736930	7324	0.293788	8	7	0	Dispersed		238	27255.8	7.63	3	6	9	111, 99	2	1.5	Nuclear
EVM0008434	MIKC_MADS9	MIKC_MADS		chr1	21901520-21918750	17230	0.333179	7	6	2	Dispersed		239	27907.8	8.38	3	5	8	96, 13	2	1.5	Nuclear
EVM0009403	MIKC_MADS10	MIKC_MADS		chr5	8341522-8421688	80166	0.354123	5	4	0	Dispersed		188	21219	6.75	2	4	7	-	0	1.5	Nuclear
EVM0009546	MIKC_MADS11	MIKC_MADS		chr11	49371746-49380296	8550	0.336101	8	7	0	WGD or Segmental		256	29710.1	9.28	3	5	7	59, 13	2	1.5	Nuclear
EVM0011008	MIKC_MADS12	MIKC_MADS		chr4	42333387-42339677	6290	0.321888	7	6	1	WGD or Segmental		225	25976.5	7.07	2	6	9	13	1	1.5	Nuclear
EVM0011606	MIKC_MADS13	MIKC_MADS		chr2	12505863-12510781	4918	0.33706	10	9	1	WGD or Segmental		297	34137.6	6.21	4	6	10	241, 13	2	1.5	Nuclear
EVM0012263	MIKC_MADS14	MIKC_MADS		chr14	89447-97621	8174	0.345076	8	7	2	Dispersed		248	28476.6	8.41	2	5	8	161, 13	2	1.5	Nuclear
EVM0012489	MIKC_MADS15	MIKC_MADS		chr3	42029038-42045394	16356	0.350553	11	10	1	WGD or Segmental		287	32757.2	6.26	3	5	9	13	1	1.5	Nuclear
EVM0012649	MIKC_MADS16	MIKC_MADS		chr7	24138805-24175919	37114	0.344066	9	8	1	Dispersed		254	29213.1	8.93	4	6	10	93	1	1.5	Nuclear
EVM0013498	MIKC_MADS17	MIKC_MADS		chr7	33206678-33226412	19734	0.349633	8	7	0	WGD or Segmental		260	30059.5	9.35	2	7	10	90	1	1.5	Nuclear
EVM0015068	MIKC_MADS18	MIKC_MADS		chr2	6237389-6246571	9182	0.343352	9	8	3	WGD or Segmental		225	25417.8	6.48	2	5	8	13	1	1.5	Nuclear
EVM0016249	MIKC_MADS19	MIKC_MADS		chr11	5816813-5829384	12571	0.347121	9	8	3	WGD or Segmental		226	26069.6	9.22	3	4	8	59, 13	2	1.5	Nuclear
EVM0016520	MIKC_MADS20	MIKC_MADS		chr2	3598851-3601118	2267	0.353175	7	6	2	WGD or Segmental		227	26519.2	9.88	3	5	9	13	1	1.5	Nuclear
EVM0017990	MIKC_MADS21	MIKC_MADS		chr3	36571931-36575932	4001	0.322089	7	6	2	Dispersed		212	24806.6	9.18	2	5	8	13	1	1.5	Nuclear
EVM0020447	MIKC_MADS22	MIKC_MADS		chr4	390010-415703	25693	0.365338	8	7	0	WGD or Segmental		240	27658.7	9.77	4	6	10	81, 70, 13	3	1.5	Nuclear
EVM0021295	MIKC_MADS23	MIKC_MADS		chr3	10011542-10047707	36165	0.361555	4	3	0	WGD or Segmental		126	14964.6	10.21	3	2	6	59	1	1.5	Nuclear
EVM0022723	MIKC_MADS24	MIKC_MADS		chr2	3614814-3617326	2512	0.351373	7	6	2	Tandem		225	26039.5	9.08	2	5	8	13	1	1.5	Nuclear
EVM0022986	MIKC_MADS25	MIKC_MADS		chr10	27960166-27973729	13563	0.326674	8	7	2	WGD or Segmental		243	27776.6	9.07	2	6	9	63	1	1.5	Nuclear
EVM0023593	MIKC_MADS26	MIKC_MADS		chr3	33675447-33712888	37441	0.346456	7	6	2	Dispersed		196	22929.2	9.32	3	5	8	13	1	1.5	Nuclear
EVM0001820	M-type_MADS1	M-type_MADS		chr13	2907447-2915351	7904	0.323087	11	10	2	Dispersed		326	36938.9	7.03	4	7	10	222	1	1.45	Extracellular(Secreted)
EVM0002119	M-type_MADS2	M-type_MADS		chr15	11731497-11733898	2401	0.324729	3	2	0	Dispersed		87	9635.32	9.78	4	4	8	-	0	1.45	Nuclear
EVM0003126	M-type_MADS3	M-type_MADS		chr2	9340686-9341303	617	0.414239	2	1	0	WGD or Segmental		192	21376.4	7.8	2	5	8	134	1	1.45	Nuclear
EVM0003153	M-type_MADS4	M-type_MADS		chr4	1021642-1022001	359	0.397222	2	1	0	WGD or Segmental		81	9394.06	10.75	3	2	6	-	0	1.45	Nuclear
EVM0003932	M-type_MADS5	M-type_MADS		chr12	32427991-32458365	30374	0.358255	19	18	1	Tandem		545	62525.3	9.1	12	21	33	401, 13	2	1.45	Plasmamembrane
EVM0007317	M-type_MADS6	M-type_MADS		chr8	15288657-15289438	781	0.451407	1	0	1	WGD or Segmental		251	28481.5	6.36	3	5	8	13	1	1.45	Nuclear
EVM0007393	M-type_MADS7	M-type_MADS		chr4	13263148-13263774	626	0.444976	2	1	0	Proximal		197	22392.6	8.44	2	6	9	-	0	1.45	Nuclear
EVM0008161	M-type_MADS8	M-type_MADS		chr3	40316320-40317024	704	0.449645	1	0	0	WGD or Segmental		234	26291.4	9.42	2	5	8	-	0	1.45	Nuclear
EVM0008221	M-type_MADS9	M-type_MADS		chr4	13240370-13241536	1166	0.487575	1	0	0	Tandem		388	42545.6	4.91	3	7	10	365, 342	2	1.45	Extracellular(Secreted)
EVM0008992	M-type_MADS10	M-type_MADS		Contig00271	36366-38091	1725	0.327346	2	1	0	Dispersed		82	9102.76	10.11	4	3	7	-	0	1.45	Nuclear
EVM0009117	M-type_MADS11	M-type_MADS		chr13	27782386-27785721	3335	0.367806	2	1	2	Dispersed		345	38809.8	5.07	1	4	6	314, 288, 251, 243, 133, 87, 57, 8	8	1.45	Extracellular(Secreted)
EVM0009312	M-type_MADS12	M-type_MADS		chr8	6769455-6773893	4438	0.346474	2	1	0	Dispersed		204	23544	8.93	2	5	8	94, 22	2	1.45	Nuclear
EVM0011701	M-type_MADS13	M-type_MADS		chr4	4837008-4837670	662	0.432881	1	0	0	WGD or Segmental		220	25587.4	5.63	3	5	9	200	1	1.45	Nuclear
EVM0013722	M-type_MADS14	M-type_MADS		chr16	31917540-31918520	980	0.385321	1	0	0	WGD or Segmental		326	37115.9	5.49	2	5	8	211	1	1.45	Extracellular(Secreted)
EVM0014464	M-type_MADS15	M-type_MADS		chr2	7636528-7642716	6188	0.331718	13	12	1	WGD or Segmental		420	47711	4.91	5	7	12	59	1	1.45	Extracellular(Secreted)
EVM0015933	M-type_MADS16	M-type_MADS		chr3	6814225-6823634	9409	0.343677	12	11	2	Proximal		352	40149.4	6.93	5	6	12	211, 14	2	1.45	Nuclear
EVM0016918	M-type_MADS17	M-type_MADS		chr15	901697-902647	950	0.403785	1	0	0	Dispersed		316	36848	8.19	2	5	8	18	1	1.45	Nuclear
EVM0019125	M-type_MADS18	M-type_MADS		chr16	32364845-32368172	3327	0.372596	3	2	0	WGD or Segmental		274	31625.5	9.2	3	5	9	62, 13	2	1.45	Nuclear
EVM0019163	M-type_MADS19	M-type_MADS		chr4	13227911-13234586	6675	0.347513	2	1	0	Tandem		182	20706.7	6.92	2	6	9	153, 7	2	1.45	Nuclear
EVM0019453	M-type_MADS20	M-type_MADS		chr8	45540661-45541080	419	0.390476	1	0	0	Dispersed		139	15977.4	9.19	2	5	8	84, 72	2	1.45	Nuclear
EVM0000077	MYB1	MYB		chr4	18511894-18513766	1872	0.370529	3	2	2	Dispersed		209	24065.1	9.05	0	6	7	135, 69	2	2.44444	Nuclear
EVM0000416	MYB2	MYB		chr10	29145603-29151299	5696	0.371424	3	2	2	WGD or Segmental		322	35903.9	5.89	0	7	8	-	0	2.44444	Nuclear
EVM0000919	MYB3	MYB		chr4	34763705-34765976	2271	0.354754	1	0	2	WGD or Segmental		295	33002	8.62	2	7	10	108, 36	2	2.44444	Nuclear
EVM0000925	MYB4	MYB		chr8	569612-579086	9474	0.35409	9	8	4	WGD or Segmental		546	60763.8	8.99	0	12	13	524, 478, 230	3	2.44444	Nuclear
EVM0000928	MYB5	MYB		chr1	29732068-29735030	2962	0.389808	3	2	2	WGD or Segmental		487	53220.3	6.54	0	7	8	273, 240	2	2.44444	Extracellular(Secreted)
EVM0001086	MYB6	MYB		chr7	7440223-7443904	3681	0.352797	3	2	2	WGD or Segmental		229	26458.2	9.07	1	5	7	69	1	2.44444	Nuclear
EVM0001526	MYB7	MYB		chr2	2295414-2296910	1496	0.370741	2	1	2	WGD or Segmental		247	27957.8	8.84	0	8	9	225, 130, 69	3	2.44444	Nuclear
EVM0001763	MYB8	MYB		chr6	4207057-4207612	555	0.402878	3	2	0	Dispersed		131	15835.2	10.05	2	5	8	-	0	2.44444	Nuclear
EVM0001994	MYB9	MYB		chr13	4813940-4815408	1468	0.345813	3	2	0	WGD or Segmental		359	41046.7	5.79	0	6	7	321, 275, 265, 243, 145, 140	6	2.44444	Nuclear
EVM0002056	MYB10	MYB		chr5	3114226-3117377	3151	0.348985	4	3	0	WGD or Segmental		368	42159.2	7.58	0	7	8	325, 293, 271, 260, 254, 228, 171	7	2.44444	Nuclear
EVM0002081	MYB11	MYB		chr14	3763494-3768014	4520	0.384428	2	1	3	WGD or Segmental		348	40497.4	9.38	0	7	8	-	0	2.44444	Nuclear
EVM0002110	MYB12	MYB		chr9	394809-398026	3217	0.332815	3	2	0	Tandem		265	30705.3	9.25	0	5	6	164	1	2.44444	Nuclear
EVM0002138	MYB13	MYB		chr5	30202155-30203827	1672	0.350269	3	2	2	WGD or Segmental		270	30976.6	5.59	0	7	8	69	1	2.44444	Nuclear
EVM0002748	MYB14	MYB		chr1	3312743-3314829	2086	0.387159	3	2	2	WGD or Segmental		300	34173	7.13	0	6	7	249, 147, 109, 69	4	2.44444	Nuclear
EVM0002860	MYB15	MYB		chr5	35160011-35161887	1876	0.354822	3	2	2	WGD or Segmental		288	33138.6	5.81	0	7	8	198, 77	2	2.44444	Nuclear
EVM0002890	MYB16	MYB		chr1	28687325-28689362	2037	0.359176	3	2	0	Proximal		231	26529.1	7.13	1	5	7	-	0	2.44444	Nuclear
EVM0002920	MYB17	MYB		Contig00958	25460-26752	1292	0.388244	3	2	0	Dispersed		321	36070.9	6.89	0	6	7	279, 262, 135	3	2.44444	Nuclear
EVM0002964	MYB18	MYB		chr1	22771506-22772638	1132	0.386584	3	2	0	WGD or Segmental		322	36279.7	5.47	0	6	7	231, 164	2	2.44444	Nuclear
EVM0003000	MYB19	MYB		chr14	35508370-35509941	1571	0.357506	3	2	1	WGD or Segmental		318	35699.1	7.19	0	7	8	252, 171, 160, 69	4	2.44444	Nuclear
EVM0003035	MYB20	MYB		chr13	1812767-1814752	1985	0.419436	3	2	1	WGD or Segmental		457	50369.8	6.68	1	8	9	229	1	2.44444	Extracellular(Secreted)
EVM0003052	MYB21	MYB		chr4	7084006-7085882	1876	0.340437	3	2	2	WGD or Segmental		260	29674.3	6.25	0	7	8	169, 69	2	2.44444	Nuclear
EVM0003110	MYB22	MYB		chr8	13446439-13448244	1805	0.357143	3	2	2	WGD or Segmental		289	33090.7	6.18	0	7	8	80	1	2.44444	Nuclear
EVM0003196	MYB23	MYB		chr7	31189235-31194788	5553	0.363162	11	10	2	WGD or Segmental		533	59852.4	6.72	3	9	12	518, 262, 213	3	2.44444	Extracellular(Secreted)
EVM0003273	MYB24	MYB		chr4	6221857-6222798	941	0.382166	4	3	0	Dispersed		190	22375.3	9.88	0	6	7	-	0	2.44444	Nuclear
EVM0003318	MYB25	MYB		chr1	32184204-32185456	1252	0.464485	3	2	0	Dispersed		335	36822.4	6.26	0	6	7	192	1	2.44444	Nuclear
EVM0003471	MYB26	MYB		chr7	31567553-31569967	2414	0.353209	3	2	2	WGD or Segmental		330	37379.7	5.4	0	7	8	193, 69	2	2.44444	Nuclear
EVM0003866	MYB27	MYB		chr4	19611461-19612896	1435	0.37883	3	2	2	WGD or Segmental		343	38652.5	7.02	0	6	7	320, 239, 173, 151	4	2.44444	Nuclear
EVM0004072	MYB28	MYB		chr6	7009645-7010727	1082	0.517082	1	0	0	WGD or Segmental		360	41647.6	9.34	0	9	10	216, 115	2	2.44444	Nuclear
EVM0004313	MYB29	MYB		chr10	24153191-24155844	2653	0.334966	3	2	0	Dispersed		300	34253.9	5.15	0	5	6	233, 6	2	2.44444	Extracellular(Secreted)
EVM0004492	MYB30	MYB		chr15	27799363-27802052	2689	0.344238	3	2	1	Dispersed		459	51865.6	5.75	0	12	13	407, 279, 229	3	2.44444	Extracellular(Secreted)
EVM0005186	MYB31	MYB		chr15	381301-383315	2014	0.355831	3	2	2	WGD or Segmental		377	42389.3	6.73	1	7	9	267	1	2.44444	Extracellular(Secreted)
EVM0005473	MYB32	MYB		chr6	2830926-2838676	7750	0.36563	2	1	2	WGD or Segmental		395	42907	5.83	4	10	13	141, 69	2	2.44444	Extracellular(Secreted)
EVM0005509	MYB33	MYB		chr11	44423538-44426059	2521	0.364534	3	2	1	WGD or Segmental		446	49698.1	5.93	0	8	9	384, 317, 195, 3	4	2.44444	Extracellular(Secreted)
EVM0005988	MYB34	MYB		chr3	5588826-5592348	3522	0.351121	3	2	0	Dispersed		373	41930.7	5.54	0	7	8	225, 205, 36	3	2.44444	Nuclear
EVM0006510	MYB35	MYB		chr14	6385358-6386793	1435	0.383008	3	2	2	WGD or Segmental		319	35962.1	6.99	2	7	10	178, 169	2	2.44444	Nuclear
EVM0007366	MYB36	MYB		chr8	41396873-41399204	2331	0.343053	2	1	0	WGD or Segmental		319	36106.3	5.46	0	5	6	270, 255, 251, 163, 135, 125	6	2.44444	Nuclear
EVM0007405	MYB37	MYB		chr7	31812776-31815181	2405	0.350374	3	2	1	WGD or Segmental		466	52207.3	6.14	1	8	9	343, 109, 99	3	2.44444	Extracellular(Secreted)
EVM0007484	MYB38	MYB		chr14	4294089-4295640	1551	0.384665	3	2	0	WGD or Segmental		252	28824.4	6.67	1	5	7	228, 42	2	2.44444	Nuclear
EVM0007914	MYB39	MYB		chr15	972662-977768	5106	0.361856	4	3	3	WGD or Segmental		555	60550.3	5.09	0	8	9	389, 311, 270, 257, 160, 6	6	2.44444	Nuclear
EVM0008500	MYB40	MYB		chr5	6038122-6040017	1895	0.362869	3	2	2	WGD or Segmental		315	35134.4	6.01	0	6	7	261, 183, 69	3	2.44444	Nuclear
EVM0008535	MYB41	MYB		chr8	1938650-1947301	8651	0.396093	4	3	0	WGD or Segmental		1686	184799	6.18	21	25	49	1478, 1417, 1293, 735, 694, 680, 598, 437, 343	9	2.44444	Extracellular(Secreted)
EVM0009227	MYB42	MYB		chr11	46118963-46120633	1670	0.36146	3	2	2	Tandem		245	28838.3	5.86	0	5	6	185, 70	2	2.44444	Nuclear
EVM0009232	MYB43	MYB		chr12	33876112-33881210	5098	0.355756	4	3	1	WGD or Segmental		310	34707.9	6.16	0	8	9	-	0	2.44444	Nuclear
EVM0009524	MYB44	MYB		chr6	6510484-6512108	1624	0.376615	3	2	0	WGD or Segmental		235	27388.8	6.84	1	7	8	41	1	2.44444	Nuclear
EVM0010187	MYB45	MYB		chr7	28769064-28771526	2462	0.334551	3	2	2	WGD or Segmental		337	38674.2	6.18	0	12	13	-	0	2.44444	Extracellular(Secreted)
EVM0010340	MYB46	MYB		chr5	3657795-3660327	2532	0.376234	3	2	2	WGD or Segmental		428	48633.1	7.62	1	10	12	313, 277	2	2.44444	Extracellular(Secreted)
EVM0010374	MYB47	MYB		chr12	34855286-34856812	1526	0.398166	3	2	2	WGD or Segmental		307	34524	5.39	0	6	7	150	1	2.44444	Nuclear
EVM0010448	MYB48	MYB		chr4	16418610-16420723	2113	0.365658	2	1	2	WGD or Segmental		331	37928.8	9.36	1	6	8	229, 217, 142	3	2.44444	Extracellular(Secreted)
EVM0010780	MYB49	MYB		chr6	27844495-27852343	7848	0.372532	2	1	3	Proximal		657	75462.2	8.46	2	21	24	444	1	2.44444	Extracellular(Secreted)
EVM0010878	MYB50	MYB		chr8	3966604-3969292	2688	0.365563	2	1	2	WGD or Segmental		297	33885	7.88	1	7	9	293	1	2.44444	Nuclear
EVM0010918	MYB51	MYB		chr4	728863-730121	1258	0.405083	3	2	2	Dispersed		320	35972.9	6.12	0	6	7	266	1	2.44444	Nuclear
EVM0011118	MYB52	MYB		chr11	38820404-38822207	1803	0.372506	3	2	0	WGD or Segmental		350	38863.6	6.45	0	7	8	303, 296	2	2.44444	Nuclear
EVM0011289	MYB53	MYB		chr11	3224279-3225798	1519	0.354605	3	2	0	WGD or Segmental		360	40895.8	5.78	0	6	7	324, 249, 246, 231, 145, 140	6	2.44444	Nuclear
EVM0011408	MYB54	MYB		chr3	54103772-54106181	2409	0.384232	3	2	1	WGD or Segmental		289	33196.5	5.87	0	5	6	-	0	2.44444	Nuclear
EVM0011605	MYB55	MYB		chr3	3732672-3735492	2820	0.312301	3	2	0	WGD or Segmental		420	49198.1	5.96	0	12	13	274, 163, 79, 63	4	2.44444	Extracellular(Secreted)
EVM0011741	MYB56	MYB		chr7	27997631-27999339	1708	0.346987	3	2	2	WGD or Segmental		331	38147.5	5.12	0	6	7	265, 243, 171	3	2.44444	Nuclear
EVM0011935	MYB57	MYB		chr15	27320602-27322074	1472	0.369314	2	1	0	WGD or Segmental		298	34103.4	8.39	0	6	7	238, 200, 156	3	2.44444	Nuclear
EVM0012340	MYB58	MYB		chr4	8210863-8211932	1069	0.4	2	1	1	WGD or Segmental		239	26807.2	8.27	0	6	7	130, 69	2	2.44444	Nuclear
EVM0012508	MYB59	MYB		chr2	6306536-6307283	747	0.430481	1	0	1	WGD or Segmental		213	23900	9.25	0	9	10	166, 132, 60	3	2.44444	Nuclear
EVM0012553	MYB60	MYB		chr2	7366411-7367752	1341	0.391952	1	0	2	WGD or Segmental		293	32939	9.06	0	8	9	208, 106, 34	3	2.44444	Nuclear
EVM0012786	MYB61	MYB		chr12	33844141-33845784	1643	0.388078	3	2	0	Dispersed		292	33641.6	5.79	0	6	7	182	1	2.44444	Nuclear
EVM0012892	MYB62	MYB		chr9	351230-356398	5168	0.355581	3	2	0	Tandem		272	31369.6	8.97	0	7	8	-	0	2.44444	Nuclear
EVM0013060	MYB63	MYB		chr16	32466739-32468984	2245	0.40472	3	2	2	WGD or Segmental		451	50572.4	6.64	2	6	9	305, 218, 144	3	2.44444	Extracellular(Secreted)
EVM0013093	MYB64	MYB		chr3	29786353-29787561	1208	0.366419	3	2	0	WGD or Segmental		263	29818.4	5.08	0	6	7	-	0	2.44444	Nuclear
EVM0013265	MYB65	MYB		chr1	21737037-21740066	3029	0.333003	3	2	0	Dispersed		340	39143.1	8.36	0	9	10	271, 132	2	2.44444	Extracellular(Secreted)
EVM0013375	MYB66	MYB		Contig00315	2401-6372	3971	0.343404	3	2	2	Dispersed		276	31836.5	9.19	0	6	7	-	0	2.44444	Nuclear
EVM0013552	MYB67	MYB		chr11	46225139-46226753	1614	0.357276	3	2	2	WGD or Segmental		364	41434.1	5.41	0	6	7	272, 250, 145, 140	4	2.44444	Nuclear
EVM0013689	MYB68	MYB		chr15	24658057-24668673	10616	0.397382	5	4	0	WGD or Segmental		1705	187988	6.06	25	21	49	1130, 1073, 848, 724, 283	5	2.44444	Extracellular(Secreted)
EVM0013747	MYB69	MYB		chr4	13833631-13834849	1218	0.402789	3	2	0	Dispersed		333	37533.6	6.13	0	6	7	266, 222, 193, 190	4	2.44444	Nuclear
EVM0013815	MYB70	MYB		chr5	35692236-35694387	2151	0.392193	3	2	2	WGD or Segmental		444	49581.8	6.52	0	6	7	-	0	2.44444	Extracellular(Secreted)
EVM0014082	MYB71	MYB		chr9	17485432-17487223	1791	0.351562	3	2	2	WGD or Segmental		305	35214.6	6.72	0	7	8	269, 213, 208, 76	4	2.44444	Nuclear
EVM0014122	MYB72	MYB		chr11	46099108-46100489	1381	0.337192	3	2	2	WGD or Segmental		243	28374.9	8.42	0	5	6	120, 70	2	2.44444	Nuclear
EVM0014325	MYB73	MYB		chr3	42351742-42353376	1634	0.400612	1	0	2	WGD or Segmental		319	35480.7	8.93	0	7	8	314, 228, 160, 106, 34	5	2.44444	Nuclear
EVM0014527	MYB74	MYB		chr14	34975589-34980389	4800	0.345553	4	3	2	WGD or Segmental		532	58985.8	5.19	1	11	12	37, 17	2	2.44444	Nuclear
EVM0014540	MYB75	MYB		chr15	562062-563581	1519	0.331579	3	2	2	WGD or Segmental		293	33264.3	6.46	0	7	8	232, 173, 162	3	2.44444	Nuclear
EVM0014787	MYB76	MYB		chr9	1795829-1797489	1660	0.316677	3	2	1	WGD or Segmental		273	31108.3	5.55	0	6	7	-	0	2.44444	Nuclear
EVM0014812	MYB77	MYB		chr5	2086630-2087827	1197	0.375626	3	2	0	Dispersed		261	30241.2	6.07	0	6	7	-	0	2.44444	Nuclear
EVM0014944	MYB78	MYB		chr3	57296275-57298847	2572	0.342402	3	2	0	WGD or Segmental		354	39988.6	5.52	0	8	9	311, 192	2	2.44444	Nuclear
EVM0015193	MYB79	MYB		chr12	33358423-33363999	5576	0.367402	8	7	0	Dispersed		793	87859.9	8.97	4	15	19	751, 589, 520, 466, 453, 218, 171	7	2.44444	Extracellular(Secreted)
EVM0015490	MYB80	MYB		chr8	27181905-27190247	8342	0.379	3	2	1	Dispersed		650	73975.1	8.34	2	20	23	-	0	2.44444	Nuclear
EVM0015852	MYB81	MYB		chr6	28576548-28577947	1399	0.328571	3	2	0	WGD or Segmental		296	34199.3	6.87	0	7	8	239, 191, 170, 159, 130, 69	6	2.44444	Nuclear
EVM0015909	MYB82	MYB		chr12	5895356-5916658	21302	0.370558	12	11	3	WGD or Segmental		1074	117954	5.05	9	15	25	957, 899, 823, 433, 425, 382, 145	7	2.44444	Extracellular(Secreted)
EVM0016031	MYB83	MYB		chr15	25731873-25733516	1643	0.372263	3	2	2	WGD or Segmental		323	35911.1	8.01	1	6	8	313, 179	2	2.44444	Nuclear
EVM0016122	MYB84	MYB		chr8	11337183-11340327	3144	0.337361	3	2	2	WGD or Segmental		387	43634.2	4.84	0	7	8	157, 148, 138, 69	4	2.44444	Nuclear
EVM0016190	MYB85	MYB		chr4	10912245-10913204	959	0.429167	1	0	2	WGD or Segmental		218	24114.8	9.4	0	9	10	136, 64, 5	3	2.44444	Nuclear
EVM0016374	MYB86	MYB		chr4	4098567-4100953	2386	0.404273	3	2	2	WGD or Segmental		332	37351.1	6.19	0	8	9	69	1	2.44444	Nuclear
EVM0016380	MYB87	MYB		chr8	1334575-1335778	1203	0.36794	3	2	0	WGD or Segmental		271	30145	8.72	0	6	7	242, 158	2	2.44444	Nuclear
EVM0016396	MYB88	MYB		chr12	31121233-31123448	2215	0.354242	2	1	2	Dispersed		254	28868.4	5.06	0	6	7	163	1	2.44444	Nuclear
EVM0016476	MYB89	MYB		chr14	10130522-10139411	8889	0.383577	2	1	2	WGD or Segmental		404	43928.2	5.88	3	11	13	196, 136, 64	3	2.44444	Extracellular(Secreted)
EVM0016631	MYB90	MYB		chr6	28737550-28739920	2370	0.383383	3	2	2	WGD or Segmental		330	37502	7.17	0	8	9	76	1	2.44444	Extracellular(Secreted)
EVM0016824	MYB91	MYB		chr8	49139892-49141758	1866	0.364221	3	2	0	Dispersed		361	41054.1	6.02	2	6	9	295, 276, 227, 146	4	2.44444	Nuclear
EVM0016905	MYB92	MYB		chr1	34651593-34665545	13952	0.357701	11	10	0	WGD or Segmental		1043	115139	8.87	3	14	19	820, 712, 342, 233, 4	5	2.44444	Extracellular(Secreted)
EVM0017367	MYB93	MYB		chr3	19028027-19030114	2087	0.33046	3	2	2	WGD or Segmental		312	36168.8	8.74	0	9	10	75	1	2.44444	Nuclear
EVM0018086	MYB94	MYB		chr16	31526591-31528045	1454	0.357388	3	2	0	WGD or Segmental		294	33470.4	6.6	0	7	8	165, 79	2	2.44444	Nuclear
EVM0018124	MYB95	MYB		chr3	40585570-40586783	1213	0.405272	3	2	0	WGD or Segmental		340	38672.6	5.83	0	6	7	304, 256, 149	3	2.44444	Nuclear
EVM0018339	MYB96	MYB		chr7	7964750-7978166	13416	0.374525	10	9	0	Dispersed		1138	127943	8.36	4	32	36	1040, 886, 852, 836, 786, 759, 241, 165	8	2.44444	Extracellular(Secreted)
EVM0018478	MYB97	MYB		chr12	2316820-2319083	2263	0.311396	3	2	1	Dispersed		291	32366.1	7.08	2	7	8	277, 165	2	2.44444	Nuclear
EVM0018522	MYB98	MYB		chr2	32051132-32053583	2451	0.345024	3	2	0	WGD or Segmental		230	26297.2	9.4	0	5	6	68	1	2.44444	Nuclear
EVM0018541	MYB99	MYB		chr7	32411834-32414289	2455	0.381107	3	2	0	WGD or Segmental		362	40482.3	6.38	0	8	9	179	1	2.44444	Nuclear
EVM0018742	MYB100	MYB		chr7	7470640-7472712	2072	0.343464	3	2	2	Tandem		229	25897.6	8.79	0	6	7	178, 143	2	2.44444	Nuclear
EVM0018782	MYB101	MYB		chr7	33143068-33144005	937	0.382729	3	2	0	Dispersed		224	26139.4	7.64	0	6	7	-	0	2.44444	Nuclear
EVM0019090	MYB102	MYB		chr5	23107939-23109699	1760	0.341283	4	3	0	Dispersed		236	27092.7	8.71	1	5	6	69	1	2.44444	Nuclear
EVM0019174	MYB103	MYB		chr1	36269134-36270733	1599	0.37625	3	2	2	WGD or Segmental		314	35889.6	8.82	0	4	5	222, 70	2	2.44444	Nuclear
EVM0019474	MYB104	MYB		chr6	16502873-16504097	1224	0.414694	2	1	2	Dispersed		290	32571.4	5.52	0	6	7	174, 130	2	2.44444	Nuclear
EVM0019560	MYB105	MYB		chr14	10716427-10719678	3251	0.358549	2	1	2	WGD or Segmental		295	33618.7	9.19	0	7	8	220, 190, 146, 9	4	2.44444	Nuclear
EVM0019638	MYB106	MYB		chr15	2237260-2238869	1609	0.367702	2	1	0	WGD or Segmental		314	35629.8	5.76	0	7	8	305, 251, 201, 135	4	2.44444	Nuclear
EVM0019684	MYB107	MYB		chr9	22741706-22744099	2393	0.344612	3	2	2	WGD or Segmental		384	42606.5	5.71	0	8	9	243, 145	2	2.44444	Nuclear
EVM0020104	MYB108	MYB		chr14	3782937-3792156	9219	0.356508	9	8	4	WGD or Segmental		537	59561	9.11	0	13	14	340, 231	2	2.44444	Extracellular(Secreted)
EVM0020513	MYB109	MYB		chr7	515815-525069	9254	0.369962	2	1	2	Dispersed		299	31848.5	6.9	0	7	8	-	0	2.44444	Nuclear
EVM0020741	MYB110	MYB		chr7	28913220-28916494	3274	0.320916	3	2	0	WGD or Segmental		187	21560.1	6.97	1	5	7	131	1	2.44444	Nuclear
EVM0021312	MYB111	MYB		chr4	1930668-1932017	1349	0.368889	2	1	1	WGD or Segmental		339	39048.2	8.64	0	6	7	249, 180	2	2.44444	Extracellular(Secreted)
EVM0021621	MYB112	MYB		chr6	2500765-2503625	2860	0.360014	2	1	2	WGD or Segmental		288	32888.9	9.02	0	7	8	273, 226, 197, 153	4	2.44444	Nuclear
EVM0021737	MYB113	MYB		chr1	27870476-27872282	1806	0.349751	3	2	2	WGD or Segmental		260	29979.5	5.7	0	6	7	248, 188, 69, 4	4	2.44444	Nuclear
EVM0021808	MYB114	MYB		chr6	8935949-8941950	6001	0.320893	2	1	1	WGD or Segmental		299	33912	5.47	0	7	8	153, 11	2	2.44444	Extracellular(Secreted)
EVM0022010	MYB115	MYB		chr11	46106993-46108327	1334	0.330337	3	2	2	Tandem		215	25216.3	6.54	0	6	7	120, 70	2	2.44444	Nuclear
EVM0022137	MYB116	MYB		chr1	27877422-27879043	1621	0.335388	3	2	0	Tandem		272	31366.2	5.6	0	6	7	249, 238, 119, 69	4	2.44444	Nuclear
EVM0022166	MYB117	MYB		chr1	4448615-4450226	1611	0.381514	3	2	0	Dispersed		350	39630.5	6.19	0	5	6	-	0	2.44444	Nuclear
EVM0022206	MYB118	MYB		chr5	5564014-5569659	5645	0.361318	14	13	4	WGD or Segmental		481	53918.1	6.62	0	8	9	390, 279, 261, 154, 134	5	2.44444	Extracellular(Secreted)
EVM0022333	MYB119	MYB		chr3	48051085-48052323	1238	0.36481	2	1	2	WGD or Segmental		243	27490.1	8.4	0	6	7	130, 69	2	2.44444	Nuclear
EVM0022443	MYB120	MYB		chr9	25486316-25488307	1991	0.339357	3	2	2	WGD or Segmental		324	37072.4	5.88	0	5	6	199, 170, 70	3	2.44444	Nuclear
EVM0022694	MYB121	MYB		chr8	15724637-15727885	3248	0.387812	3	2	2	WGD or Segmental		455	50821.2	7.18	1	6	8	347, 225, 201, 155	4	2.44444	Extracellular(Secreted)
EVM0022717	MYB122	MYB		chr1	28644380-28646419	2039	0.361765	3	2	0	Proximal		226	26047.5	7.16	0	6	7	-	0	2.44444	Nuclear
EVM0023013	MYB123	MYB		chr12	3871063-3873125	2062	0.305865	3	2	1	Dispersed		245	27626.8	6.38	0	6	7	190, 124	2	2.44444	Nuclear
EVM0023055	MYB124	MYB		chr5	6217602-6219724	2122	0.370231	3	2	0	WGD or Segmental		421	47370.9	5.71	0	7	8	343, 81, 78, 21, 7	5	2.44444	Extracellular(Secreted)
EVM0023366	MYB125	MYB		chr1	28586467-28587709	1242	0.364441	3	2	2	Proximal		248	28684.6	6.54	0	6	7	92	1	2.44444	Nuclear
EVM0023804	MYB126	MYB		chr5	6486859-6489162	2303	0.37066	3	2	2	WGD or Segmental		373	41654.6	6.47	0	7	8	266, 256, 194, 145	4	2.44444	Nuclear
EVM0000181	MYB_related1	MYB_related		chr3	50315128-50317776	2648	0.359758	2	1	0	WGD or Segmental		326	36445.3	5.61	0	6	7	-	0	3.16949	Extracellular(Secreted)
EVM0000457	MYB_related2	MYB_related		chr1	31069310-31081045	11735	0.332311	13	12	2	WGD or Segmental		547	61393.1	5.59	2	14	17	514, 314, 160, 126, 97	5	3.16949	Nuclear
EVM0000573	MYB_related3	MYB_related		chr1	28953344-28954176	832	0.346939	3	2	2	Dispersed		73	8375.17	4.54	0	4	5	26	1	3.16949	Nuclear
EVM0001454	MYB_related4	MYB_related		chr3	5019196-5020726	1530	0.405617	2	1	2	WGD or Segmental		284	30969	9.07	1	3	5	200, 189, 56, 22	4	3.16949	Extracellular(Secreted)
EVM0001782	MYB_related5	MYB_related		chr10	1178709-1188955	10246	0.364107	6	5	2	Dispersed		584	62109.1	5.78	1	6	8	487, 253, 164, 132	4	3.16949	Extracellular(Secreted)
EVM0002342	MYB_related6	MYB_related		chr4	3412830-3430344	17514	0.343762	18	17	0	Dispersed		1003	112271	8.5	5	19	25	697, 688, 636, 627, 589, 557, 315, 308, 202, 145	10	3.16949	Nuclear
EVM0003303	MYB_related7	MYB_related		chr4	41211538-41222449	10911	0.365744	6	5	2	Dispersed		586	62141.3	6.45	3	6	10	541, 423, 261, 255, 166, 132	6	3.16949	Extracellular(Secreted)
EVM0003486	MYB_related8	MYB_related		chr2	27665141-27669140	3999	0.3345	6	5	2	WGD or Segmental		339	37966.1	8.67	1	5	6	14	1	3.16949	Nuclear
EVM0003839	MYB_related9	MYB_related		chr10	23569628-23572316	2688	0.353291	5	4	0	WGD or Segmental		291	31934	9.51	3	4	7	237	1	3.16949	Extracellular(Secreted)
EVM0005022	MYB_related10	MYB_related		chr11	30962316-30972038	9722	0.379821	3	2	2	Dispersed		342	37347.2	6.97	2	4	6	326, 151, 48, 43	4	3.16949	Extracellular(Secreted)
EVM0005200	MYB_related11	MYB_related		chr6	26144365-26149926	5561	0.372348	3	2	2	Dispersed		726	81530.4	9.13	1	10	11	620, 238, 189, 186, 182, 80, 42	7	3.16949	Extracellular(Secreted)
EVM0005320	MYB_related12	MYB_related		Contig00095_ERROPOS300000	11738-29033	17295	0.386506	8	7	4	Dispersed		692	76629.4	8.5	7	11	18	609, 544, 324, 285, 243, 163	6	3.16949	Nuclear
EVM0005520	MYB_related13	MYB_related		chr8	40287790-40294667	6877	0.356208	3	2	0	Dispersed		588	67104.3	9.82	0	10	11	172, 169, 41	3	3.16949	Extracellular(Secreted)
EVM0005629	MYB_related14	MYB_related		chr12	35557752-35560463	2711	0.320428	3	2	2	WGD or Segmental		134	15595	9.19	0	3	4	28	1	3.16949	Nuclear
EVM0006552	MYB_related15	MYB_related		chr8	14656777-14659023	2246	0.35692	3	2	3	WGD or Segmental		98	11424.8	4.43	0	4	5	-	0	3.16949	Nuclear
EVM0007058	MYB_related16	MYB_related		chr3	41319209-41329797	10588	0.353197	7	6	3	WGD or Segmental		297	32518.3	9.54	1	6	8	235, 142, 139, 55	4	3.16949	Nuclear
EVM0007985	MYB_related17	MYB_related		chr3	55453372-55456461	3089	0.367638	5	4	0	WGD or Segmental		338	37243.1	9.41	2	5	8	274, 262	2	3.16949	Extracellular(Secreted)
EVM0008951	MYB_related18	MYB_related		chr1	32044889-32049368	4479	0.38058	5	4	3	WGD or Segmental		603	67573.2	6.27	7	6	12	427, 385	2	3.16949	Extracellular(Secreted)
EVM0008996	MYB_related19	MYB_related		chr12	588904-606426	17522	0.362153	9	8	3	Dispersed		668	73805.9	8.88	10	10	21	535, 311, 23	3	3.16949	Extracellular(Secreted)
EVM0010081	MYB_related20	MYB_related		chr14	2889898-2893119	3221	0.3563	2	1	2	WGD or Segmental		238	27214.4	5.99	0	6	7	11	1	3.16949	Nuclear
EVM0010188	MYB_related21	MYB_related		chr10	30063525-30071055	7530	0.343779	8	7	2	WGD or Segmental		332	36540	7.12	1	4	6	288, 284, 113, 7	4	3.16949	Nuclear
EVM0010386	MYB_related22	MYB_related		chr9	1535105-1543367	8262	0.330025	8	7	1	Proximal		1042	119555	5.76	13	32	45	760, 638, 575, 546, 326, 202, 107, 32, 21	9	3.16949	Extracellular(Secreted)
EVM0010436	MYB_related23	MYB_related		chr2	4144219-4144720	501	0.444223	1	0	1	WGD or Segmental		82	9302.33	9.22	0	3	4	-	0	3.16949	Nuclear
EVM0011173	MYB_related24	MYB_related		chr16	29275792-29299305	23513	0.356468	25	24	0	WGD or Segmental		1286	143110	8.9	12	23	34	1189, 1108, 706, 504, 151, 106	6	3.16949	Nuclear
EVM0011673	MYB_related25	MYB_related		chr7	30553547-30555844	2297	0.39121	3	2	2	WGD or Segmental		290	31659.2	9.1	2	3	6	212, 54	2	3.16949	Extracellular(Secreted)
EVM0012105	MYB_related26	MYB_related		chr16	31728020-31728900	880	0.356189	2	1	3	WGD or Segmental		104	11957.3	4.59	0	4	5	-	0	3.16949	Nuclear
EVM0012710	MYB_related27	MYB_related		chr3	54379603-54390982	11379	0.375571	9	8	2	WGD or Segmental		330	36199.7	6.76	1	6	8	276, 188, 170, 106	4	3.16949	Nuclear
EVM0012755	MYB_related28	MYB_related		chr2	3912538-3921933	9395	0.37335	15	14	4	WGD or Segmental		762	85643.6	4.94	1	8	10	700, 428, 214, 75, 48	5	3.16949	Extracellular(Secreted)
EVM0012860	MYB_related29	MYB_related		chr15	25594248-25602223	7975	0.371991	13	12	1	Dispersed		815	90637.6	7.05	6	14	20	577, 466, 384, 178, 170	5	3.16949	Extracellular(Secreted)
EVM0012930	MYB_related30	MYB_related		chr12	1020456-1027977	7521	0.348312	6	5	2	Proximal		277	30582.7	9.27	3	8	12	232, 134, 55	3	3.16949	Nuclear
EVM0012970	MYB_related31	MYB_related		chr14	6005135-6028373	23238	0.351263	21	20	0	Dispersed		1250	140962	8.95	15	22	34	940, 923, 900, 761, 437, 147, 66, 36	8	3.16949	Extracellular(Secreted)
EVM0014024	MYB_related32	MYB_related		chr8	2315927-2320923	4996	0.359816	9	8	2	WGD or Segmental		299	32938.8	5.52	1	6	7	251, 247, 183, 85, 2	5	3.16949	Nuclear
EVM0014187	MYB_related33	MYB_related		chr11	42832406-42853412	21006	0.368353	14	13	3	WGD or Segmental		574	64281.6	6.58	3	13	16	98	1	3.16949	Nuclear
EVM0015262	MYB_related34	MYB_related		chr3	51299087-51309156	10069	0.364747	6	5	0	WGD or Segmental		692	76628.4	8.5	6	10	17	609, 544, 324, 285, 243, 163	6	3.16949	Nuclear
EVM0015682	MYB_related35	MYB_related		chr1	35184006-35189609	5603	0.365096	3	2	2	WGD or Segmental		347	37972.7	8.98	2	3	6	328, 255, 154, 44	4	3.16949	Extracellular(Secreted)
EVM0016165	MYB_related36	MYB_related		chr12	1759164-1763013	3849	0.380779	3	2	2	WGD or Segmental		348	38226.7	7.74	1	3	5	154, 62, 45	3	3.16949	Extracellular(Secreted)
EVM0016647	MYB_related37	MYB_related		chr10	30764878-30766629	1751	0.329338	3	2	0	WGD or Segmental		80	9694.14	8.82	0	3	4	-	0	3.16949	Nuclear
EVM0016964	MYB_related38	MYB_related		chr4	9289007-9290969	1962	0.366786	2	1	2	WGD or Segmental		94	10671	9.1	0	4	5	12, 4	2	3.16949	Nuclear
EVM0017244	MYB_related39	MYB_related		chr11	41691492-41697830	6338	0.368039	6	5	2	WGD or Segmental		800	90197.9	5.49	7	12	21	791, 5	2	3.16949	Extracellular(Secreted)
EVM0017286	MYB_related40	MYB_related		chr11	5435114-5448337	13223	0.362145	10	9	3	Singleton		672	78757.9	9.25	1	16	17	551	1	3.16949	Extracellular(Secreted)
EVM0017301	MYB_related41	MYB_related		chr1	184135-187684	3549	0.371028	5	4	3	Singleton		431	50164.9	6.37	0	15	16	282, 278, 197, 184	4	3.16949	Extracellular(Secreted)
EVM0017792	MYB_related42	MYB_related		chr8	408909-412398	3489	0.40745	9	8	0	WGD or Segmental		675	75334.8	9	12	6	19	459, 360, 244, 193	4	3.16949	Nuclear
EVM0017905	MYB_related43	MYB_related		chr13	31737609-31739130	1521	0.36728	2	1	2	WGD or Segmental		347	40034.4	6.15	1	5	6	335, 249, 178	3	3.16949	Extracellular(Secreted)
EVM0018959	MYB_related44	MYB_related		chr3	46370829-46378243	7414	0.351045	13	12	3	WGD or Segmental		625	70709.2	4.83	3	11	14	397, 323, 241, 47	4	3.16949	Extracellular(Secreted)
EVM0018961	MYB_related45	MYB_related		chr3	8211285-8219031	7746	0.369304	4	3	3	WGD or Segmental		722	80876.6	4.7	7	9	16	475, 471, 352	3	3.16949	Extracellular(Secreted)
EVM0019021	MYB_related46	MYB_related		chr11	8949093-8955998	6905	0.356502	8	7	0	WGD or Segmental		662	73105.4	6.68	9	9	19	538, 278, 272, 109	4	3.16949	Nuclear
EVM0019600	MYB_related47	MYB_related		chr4	43369522-43370561	1039	0.356731	2	1	2	WGD or Segmental		105	11882.2	8.89	0	3	4	88, 15, 12	3	3.16949	Nuclear
EVM0019724	MYB_related48	MYB_related		chr6	27825694-27828340	2646	0.418209	1	0	1	Proximal		663	76054.8	8.44	3	23	24	444	1	3.16949	Extracellular(Secreted)
EVM0019748	MYB_related49	MYB_related		chr13	10724396-10726517	2121	0.352498	2	1	0	Dispersed		162	18517.9	9.25	0	6	7	70	1	3.16949	Nuclear
EVM0019879	MYB_related50	MYB_related		chr14	7973026-7976809	3783	0.399049	10	9	0	WGD or Segmental		664	72831.6	8.97	12	8	21	455, 189, 129, 65	4	3.16949	Nuclear
EVM0020431	MYB_related51	MYB_related		chr2	644683-647257	2574	0.368932	2	1	0	WGD or Segmental		313	35427	6.6	0	6	7	277	1	3.16949	Extracellular(Secreted)
EVM0020676	MYB_related52	MYB_related		chr3	45944810-45946036	1226	0.379788	2	1	0	WGD or Segmental		87	9926.29	9.7	0	3	4	-	0	3.16949	Nuclear
EVM0021054	MYB_related53	MYB_related		chr14	5023516-5029826	6310	0.35093	6	5	2	WGD or Segmental		252	27862.7	9.26	0	6	7	38	1	3.16949	Nuclear
EVM0021346	MYB_related54	MYB_related		chr2	8589426-8596433	7007	0.353596	8	7	4	WGD or Segmental		300	32679.4	9.44	2	6	9	292, 236, 143, 55	4	3.16949	Nuclear
EVM0022060	MYB_related55	MYB_related		chr1	35982866-35987830	4964	0.357301	6	5	2	WGD or Segmental		275	30207.2	9.38	3	9	13	230, 134, 97, 55	4	3.16949	Nuclear
EVM0022231	MYB_related56	MYB_related		chr12	953311-960928	7617	0.35193	6	5	2	WGD or Segmental		277	30634.8	9.36	1	9	11	232, 134, 55	3	3.16949	Nuclear
EVM0022455	MYB_related57	MYB_related		chr8	8908331-8945728	37397	0.364271	21	20	4	WGD or Segmental		1202	133887	9.17	7	20	28	357, 145, 75, 30	4	3.16949	Nuclear
EVM0022964	MYB_related58	MYB_related		chr7	3597152-3600888	3736	0.360717	6	5	2	WGD or Segmental		484	53545.6	8.04	3	4	8	173	1	3.16949	Nuclear
EVM0024105	MYB_related59	MYB_related		chr1	8232389-8234191	1802	0.356628	3	2	2	Dispersed		238	26119.5	9.87	1	3	5	207, 197, 169	3	3.16949	Extracellular(Secreted)
EVM0000135	NAC1	NAC		chr10	9528719-9532021	3302	0.353315	3	2	0	Dispersed		312	35386.1	8.77	10	2	11	-	0	2.24731	Nuclear
EVM0000276	NAC2	NAC		chr4	16551792-16552997	1205	0.348259	3	2	2	WGD or Segmental		194	21819.5	4.88	8	1	10	-	0	2.24731	Nuclear
EVM0000500	NAC3	NAC		chr11	8741015-8744430	3415	0.361241	4	3	2	Tandem		314	35996.9	5.34	10	1	12	282, 250	2	2.24731	Extracellular(Secreted)
EVM0000987	NAC4	NAC		chr1	27080972-27083704	2732	0.353824	3	2	2	WGD or Segmental		321	36561.1	8.87	7	1	9	268, 240, 146, 145	4	2.24731	Nuclear
EVM0001168	NAC5	NAC		chr4	42110953-42117026	6073	0.347053	5	4	0	WGD or Segmental		359	41995.7	6.11	9	3	13	-	0	2.24731	Nuclear
EVM0002058	NAC6	NAC		chr13	5704518-5706857	2339	0.33547	3	2	2	WGD or Segmental		326	37200.8	5.39	9	1	11	181, 82	2	2.24731	Nuclear
EVM0002149	NAC7	NAC		chr11	47079348-47082662	3314	0.371946	3	2	0	Dispersed		325	36769.7	6.61	8	1	10	291, 179	2	2.24731	Nuclear
EVM0002578	NAC8	NAC		chr5	33633632-33634640	1008	0.374628	2	1	0	WGD or Segmental		296	34120.1	8.71	8	1	10	116, 86, 59	3	2.24731	Extracellular(Secreted)
EVM0002622	NAC9	NAC		chr4	2009618-2010498	880	0.350738	3	2	0	WGD or Segmental		192	22290.2	5.01	7	1	9	-	0	2.24731	Nuclear
EVM0002914	NAC10	NAC		chr2	7065344-7071438	6094	0.358655	4	3	3	Dispersed		314	34682.1	5.65	8	2	11	134, 47	2	2.24731	Extracellular(Secreted)
EVM0003029	NAC11	NAC		chr5	30089257-30092880	3623	0.333057	3	2	2	WGD or Segmental		229	26564.1	5.34	8	1	10	102	1	2.24731	Nuclear
EVM0003287	NAC12	NAC		chr12	3951939-3958159	6220	0.329851	6	5	0	WGD or Segmental		426	48092.3	6.66	9	2	12	214, 2	2	2.24731	Extracellular(Secreted)
EVM0003589	NAC13	NAC		chr1	35359366-35364676	5310	0.331764	6	5	2	WGD or Segmental		434	49405.9	6.54	11	2	13	269	1	2.24731	Extracellular(Secreted)
EVM0003704	NAC14	NAC		chr2	3268544-3270837	2293	0.356582	3	2	0	WGD or Segmental		327	37821.6	6.39	10	2	13	-	0	2.24731	Nuclear
EVM0003709	NAC15	NAC		chr5	33852318-33853542	1224	0.383673	2	1	0	Dispersed		368	42165.4	5.63	7	2	10	280, 277, 266, 119, 89, 62	6	2.24731	Extracellular(Secreted)
EVM0003869	NAC16	NAC		chr5	6430851-6432761	1910	0.355835	3	2	2	WGD or Segmental		346	39320.6	8.33	8	1	10	206, 3	2	2.24731	Nuclear
EVM0004478	NAC17	NAC		chr11	11383624-11388921	5297	0.357116	7	6	0	Tandem		301	35132.7	9.53	7	1	9	-	0	2.24731	Extracellular(Secreted)
EVM0005081	NAC18	NAC		chr3	31799115-31800995	1880	0.379585	3	2	2	Dispersed		295	33667	8.15	7	1	9	197, 143, 76	3	2.24731	Nuclear
EVM0005137	NAC19	NAC		chr15	272546-274325	1779	0.391011	3	2	2	WGD or Segmental		309	35445.4	5.61	8	1	10	299, 209, 81	3	2.24731	Nuclear
EVM0005635	NAC20	NAC		chr5	21118149-21121057	2908	0.314197	3	2	1	Dispersed		208	24333.3	6.08	8	1	10	190	1	2.24731	Nuclear
EVM0005876	NAC21	NAC		chr5	33729499-33730723	1224	0.383673	2	1	0	Dispersed		368	42165.4	5.63	7	2	10	280, 277, 266, 119, 89, 62	6	2.24731	Extracellular(Secreted)
EVM0005892	NAC22	NAC		chr10	31692465-31696672	4207	0.386644	6	5	1	Dispersed		625	69970.4	5.42	9	4	13	477, 376, 172, 148	4	2.24731	Extracellular(Secreted)
EVM0005904	NAC23	NAC		chr11	11380265-11382735	2470	0.390125	3	2	1	Tandem		152	17604	9.34	9	2	11	-	0	2.24731	Nuclear
EVM0006000	NAC24	NAC		chr9	22996086-23002044	5958	0.364994	6	5	2	WGD or Segmental		389	43466.7	5.7	6	4	11	252	1	2.24731	Nuclear
EVM0006677	NAC25	NAC		chr3	34863701-34866033	2332	0.363909	3	2	2	WGD or Segmental		381	43593.8	6.68	7	2	9	332, 279	2	2.24731	Extracellular(Secreted)
EVM0007221	NAC26	NAC		chr3	7430431-7432110	1679	0.32381	3	2	2	WGD or Segmental		354	40161.3	6.55	8	1	10	167, 3	2	2.24731	Nuclear
EVM0007322	NAC27	NAC		chr6	28936925-28939978	3053	0.39391	3	2	2	WGD or Segmental		286	32766.8	5.66	9	1	11	217	1	2.24731	Nuclear
EVM0007673	NAC28	NAC		chr3	56675968-56680458	4490	0.362725	5	4	2	Dispersed		373	42381.1	5.37	9	1	11	329, 206, 76	3	2.24731	Nuclear
EVM0007686	NAC29	NAC		chr13	5685184-5686378	1194	0.423431	3	2	0	WGD or Segmental		330	36731.2	9.22	8	1	10	145	1	2.24731	Nuclear
EVM0007743	NAC30	NAC		chr2	4740045-4745491	5446	0.378924	6	5	3	Dispersed		462	51091.1	6.58	7	2	9	416, 380, 338, 296, 86	5	2.24731	Extracellular(Secreted)
EVM0007844	NAC31	NAC		chr6	4066003-4071926	5923	0.373734	6	5	2	WGD or Segmental		553	62154.8	4.36	9	5	15	454	1	2.24731	Nuclear
EVM0008483	NAC32	NAC		chr11	8729122-8738077	8955	0.335753	8	7	1	Tandem		512	58652.7	5.04	11	6	17	382, 362, 262	3	2.24731	Extracellular(Secreted)
EVM0008777	NAC33	NAC		chr13	32821352-32823444	2092	0.374104	3	2	0	Dispersed		316	36414.2	7.19	9	2	12	285	1	2.24731	Nuclear
EVM0008899	NAC34	NAC		chr1	25691949-25694060	2111	0.351799	3	2	0	WGD or Segmental		317	35658.9	6.54	9	1	11	35	1	2.24731	Nuclear
EVM0009405	NAC35	NAC		chr1	10982836-10988481	5645	0.366277	5	4	2	Tandem		454	51357.7	4.79	8	1	10	327, 222, 113	3	2.24731	Nuclear
EVM0009498	NAC36	NAC		chr14	374376-380299	5923	0.355453	7	6	1	WGD or Segmental		612	70609.2	8.55	10	3	14	397, 376, 318, 166	4	2.24731	Extracellular(Secreted)
EVM0009848	NAC37	NAC		chr4	16496476-16504503	8027	0.359243	7	6	3	WGD or Segmental		611	68110.4	5.12	9	5	14	520, 476, 383, 363, 225, 100, 76	7	2.24731	Extracellular(Secreted)
EVM0009921	NAC38	NAC		chr11	11430238-11434664	4426	0.373842	8	7	2	Tandem		695	77729.2	4.61	10	3	13	596, 492, 323, 272, 176	5	2.24731	Extracellular(Secreted)
EVM0010001	NAC39	NAC		chr6	9053419-9064243	10824	0.355843	4	3	2	Dispersed		389	43809.9	6.73	9	4	14	85	1	2.24731	Extracellular(Secreted)
EVM0010032	NAC40	NAC		chr13	24467165-24469651	2486	0.329715	3	2	2	Dispersed		299	34871.2	8.67	8	2	11	178	1	2.24731	Nuclear
EVM0010070	NAC41	NAC		chr7	3102138-3106670	4532	0.315464	3	2	0	Tandem		237	27255.4	5.01	9	1	11	221	1	2.24731	Nuclear
EVM0010272	NAC42	NAC		chr14	2907082-2909207	2125	0.350423	3	2	2	WGD or Segmental		247	28198.4	4.99	8	1	10	82	1	2.24731	Nuclear
EVM0010332	NAC43	NAC		chr15	27553114-27555864	2750	0.35369	3	2	0	WGD or Segmental		255	29384.6	6.6	7	1	9	-	0	2.24731	Nuclear
EVM0011125	NAC44	NAC		chr11	47316829-47319972	3143	0.374046	3	2	2	WGD or Segmental		334	37177.6	8.07	9	1	11	258	1	2.24731	Nuclear
EVM0011145	NAC45	NAC		chr15	3084739-3090783	6044	0.338627	5	4	4	WGD or Segmental		302	34766.9	6.27	5	0	6	282, 210, 136	3	2.24731	Extracellular(Secreted)
EVM0011259	NAC46	NAC		chr3	1161395-1163288	1893	0.334213	3	2	2	WGD or Segmental		242	27603.4	8.42	8	1	10	148, 142	2	2.24731	Nuclear
EVM0011552	NAC47	NAC		chr11	8764496-8768507	4011	0.362911	6	5	0	Tandem		535	60493.5	4.99	9	3	13	429, 227, 213	3	2.24731	Extracellular(Secreted)
EVM0011832	NAC48	NAC		chr3	51954311-51955968	1657	0.360676	3	2	0	WGD or Segmental		330	38219.8	6.8	9	2	12	264, 149, 140	3	2.24731	Nuclear
EVM0011997	NAC49	NAC		chr11	11327633-11329468	1835	0.375817	5	4	3	Proximal		221	25155.4	6.96	5	1	7	-	0	2.24731	Nuclear
EVM0012566	NAC50	NAC		chr3	6555369-6557020	1651	0.401332	3	2	0	WGD or Segmental		395	44441	7.1	7	1	9	211, 161	2	2.24731	Nuclear
EVM0013179	NAC51	NAC		chr11	46735955-46738137	2182	0.399908	3	2	2	WGD or Segmental		352	39267.9	7.1	9	1	11	242, 200, 145	3	2.24731	Nuclear
EVM0013882	NAC52	NAC		chr8	7243285-7246118	2833	0.331334	5	4	0	Singleton		171	20356.8	5.68	5	6	12	28	1	2.24731	Extracellular(Secreted)
EVM0013905	NAC53	NAC		chr3	47217962-47221008	3046	0.353791	3	2	0	WGD or Segmental		329	38155.7	5.14	9	2	12	-	0	2.24731	Nuclear
EVM0013936	NAC54	NAC		chr3	49371693-49373655	1962	0.375955	3	2	2	WGD or Segmental		274	31890.5	6.16	9	1	11	196, 103, 84	3	2.24731	Nuclear
EVM0013984	NAC55	NAC		chr6	5305487-5306929	1442	0.380457	3	2	0	Dispersed		346	39898.8	7.64	8	1	10	303, 177	2	2.24731	Nuclear
EVM0014579	NAC56	NAC		chr4	1968723-1974177	5454	0.370302	8	7	0	WGD or Segmental		533	59017.8	4.91	6	4	11	247, 3	2	2.24731	Extracellular(Secreted)
EVM0015449	NAC57	NAC		chr1	10991728-10997368	5640	0.366424	5	4	2	Tandem		584	65403.8	4.9	9	5	14	545, 327, 222, 113	4	2.24731	Extracellular(Secreted)
EVM0015482	NAC58	NAC		chr11	8691808-8707740	15932	0.342434	8	7	2	Tandem		424	49338.1	9.14	13	4	18	291, 187	2	2.24731	Extracellular(Secreted)
EVM0015853	NAC59	NAC		chr10	26324456-26326308	1852	0.381543	3	2	0	WGD or Segmental		357	41384.3	6.28	8	1	10	307	1	2.24731	Nuclear
EVM0015902	NAC60	NAC		chr11	8682315-8686917	4602	0.359983	4	3	2	Tandem		557	62984.6	4.4	9	7	15	483, 470, 356, 343, 203	5	2.24731	Extracellular(Secreted)
EVM0015994	NAC61	NAC		chr7	22750341-22751703	1362	0.360968	3	2	2	WGD or Segmental		248	28274.9	9.37	8	1	10	-	0	2.24731	Nuclear
EVM0016047	NAC62	NAC		chr11	8750863-8753751	2888	0.339564	5	4	2	Tandem		331	38065.6	5.14	8	2	11	206, 190	2	2.24731	Extracellular(Secreted)
EVM0016093	NAC63	NAC		chr16	23848137-23853885	5748	0.327013	3	2	0	WGD or Segmental		232	26552.9	5.61	9	1	11	39	1	2.24731	Nuclear
EVM0016174	NAC64	NAC		chr5	6442665-6444254	1589	0.357233	3	2	2	Dispersed		265	30777.9	8.45	9	1	11	241, 145	2	2.24731	Nuclear
EVM0016214	NAC65	NAC		chr5	27042908-27045668	2760	0.374864	3	2	2	WGD or Segmental		375	42808.9	7.22	9	1	11	328, 286, 267	3	2.24731	Extracellular(Secreted)
EVM0016318	NAC66	NAC		chr15	2594545-2596855	2310	0.306361	4	3	2	Dispersed		281	32768.2	5.66	8	1	10	259, 188, 127, 85	4	2.24731	Extracellular(Secreted)
EVM0016727	NAC67	NAC		chr3	34748840-34752809	3969	0.356423	3	2	0	Dispersed		334	38383.7	7.28	9	2	12	311, 250	2	2.24731	Nuclear
EVM0016970	NAC68	NAC		chr4	2237618-2239966	2348	0.402299	3	2	2	Dispersed		283	32808.3	7.65	7	1	9	204, 143, 81, 76	4	2.24731	Nuclear
EVM0017327	NAC69	NAC		chr7	31533160-31535419	2259	0.390708	3	2	1	WGD or Segmental		388	43904.7	7.02	6	1	8	334, 161	2	2.24731	Nuclear
EVM0017783	NAC70	NAC		chr2	27333165-27337761	4596	0.346313	3	2	1	Tandem		238	27256.4	4.95	9	1	11	222	1	2.24731	Nuclear
EVM0018404	NAC71	NAC		chr2	17018430-17019228	798	0.337922	3	2	0	Dispersed		191	21993.7	4.69	7	1	9	93, 15	2	2.24731	Nuclear
EVM0018795	NAC72	NAC		chr5	1029119-1030778	1659	0.348795	3	2	2	WGD or Segmental		256	29169	9.18	9	1	11	143, 125	2	2.24731	Nuclear
EVM0019031	NAC73	NAC		chr14	6721914-6725616	3702	0.390224	6	5	2	WGD or Segmental		590	65664.9	4.5	10	4	15	552, 545, 383, 342, 297	5	2.24731	Extracellular(Secreted)
EVM0019203	NAC74	NAC		chr1	27068983-27070726	1743	0.366399	3	2	2	WGD or Segmental		340	38324.1	8.64	7	1	9	180, 81	2	2.24731	Nuclear
EVM0019402	NAC75	NAC		chr13	31715799-31717672	1873	0.375133	3	2	0	Dispersed		269	30848.4	5.26	9	1	11	229, 208, 192, 76	4	2.24731	Nuclear
EVM0019436	NAC76	NAC		chr3	3270594-3276159	5565	0.368487	6	5	0	WGD or Segmental		408	45444.6	5.9	8	6	11	181, 18	2	2.24731	Nuclear
EVM0019850	NAC77	NAC		chr1	25584491-25593836	9345	0.344425	3	2	2	Dispersed		292	32920.9	8.93	9	2	12	258, 36	2	2.24731	Nuclear
EVM0020132	NAC78	NAC		Contig00746	6964-9056	2092	0.376015	3	2	0	Dispersed		316	36418.2	7.22	9	3	13	285	1	2.24731	Nuclear
EVM0020940	NAC79	NAC		chr3	50361891-50364324	2433	0.35456	3	2	0	Dispersed		373	42135.3	5.58	8	1	10	288	1	2.24731	Nuclear
EVM0020971	NAC80	NAC		chr15	27563654-27566363	2709	0.347601	3	2	0	Tandem		264	30354.1	9.53	8	1	10	204, 180	2	2.24731	Nuclear
EVM0021152	NAC81	NAC		chr2	27309685-27317707	8022	0.340022	6	5	0	WGD or Segmental		670	77145.9	5.57	14	6	20	566, 562, 528, 514, 437, 333, 322, 222, 76	9	2.24731	Extracellular(Secreted)
EVM0021413	NAC82	NAC		chr12	30695368-30701666	6298	0.312431	4	3	3	WGD or Segmental		358	41449.2	5.92	9	2	12	-	0	2.24731	Nuclear
EVM0021544	NAC83	NAC		chr11	9615611-9617092	1481	0.415655	3	2	0	WGD or Segmental		399	45665.7	6.01	6	4	11	338, 292, 224, 195	4	2.24731	Nuclear
EVM0021859	NAC84	NAC		chr2	1268790-1270226	1436	0.39318	3	2	2	WGD or Segmental		273	32072.6	7.03	9	1	11	77	1	2.24731	Nuclear
EVM0022107	NAC85	NAC		Contig00917	24698-30515	5817	0.34462	5	4	0	Dispersed		426	48798.3	4.95	7	3	11	333, 250, 222, 76	4	2.24731	Extracellular(Secreted)
EVM0022108	NAC86	NAC		chr15	323989-326247	2258	0.341744	3	2	2	WGD or Segmental		394	44875	6.76	5	2	8	253, 215, 33	3	2.24731	Nuclear
EVM0022180	NAC87	NAC		chr7	3088243-3093491	5248	0.352639	7	6	1	WGD or Segmental		666	76627	6.26	13	10	23	333, 322, 285, 157, 140, 76	6	2.24731	Extracellular(Secreted)
EVM0022419	NAC88	NAC		chr11	8777954-8783155	5201	0.353326	6	5	2	Tandem		520	58572.5	5.02	9	5	13	207	1	2.24731	Extracellular(Secreted)
EVM0023079	NAC89	NAC		chr7	31741928-31743669	1741	0.357061	4	3	3	WGD or Segmental		362	41166.6	7	8	1	10	3	1	2.24731	Nuclear
EVM0023100	NAC90	NAC		chr9	18060860-18062459	1599	0.345	3	2	0	Dispersed		307	35093.4	6.67	9	1	11	238, 160	2	2.24731	Nuclear
EVM0023218	NAC91	NAC		chr14	7145633-7147775	2142	0.336911	3	2	0	Dispersed		374	42734.8	5.11	7	1	9	244, 232	2	2.24731	Nuclear
EVM0023758	NAC92	NAC		chr5	5944984-5946598	1614	0.411765	3	2	0	WGD or Segmental		380	42816.1	6.61	7	1	9	272, 234, 219, 202, 161, 157	6	2.24731	Nuclear
EVM0023903	NAC93	NAC		chr4	2836272-2840545	4273	0.333177	4	3	2	Dispersed		316	36517.9	5.67	8	2	11	122	1	2.24731	Nuclear
EVM0002692	NF-YA1	NF-YA		chr15	2278149-2293290	15141	0.373398	6	5	3	WGD or Segmental		333	36332.3	8.81	2	3	6	286	1	1.71429	Extracellular(Secreted)
EVM0006908	NF-YA2	NF-YA		chr14	2187778-2194421	6643	0.357616	6	5	3	WGD or Segmental		333	36468	9.1	1	2	4	80	1	1.71429	Extracellular(Secreted)
EVM0010892	NF-YA3	NF-YA		chr1	36116525-36123804	7279	0.356868	6	5	3	WGD or Segmental		274	30041.6	9.15	2	3	6	265	1	1.71429	Nuclear
EVM0017703	NF-YA4	NF-YA		chr1	3603410-3615175	11765	0.354751	7	6	1	WGD or Segmental		338	36937.4	9.12	2	3	6	328, 274, 138, 4	4	1.71429	Extracellular(Secreted)
EVM0017815	NF-YA5	NF-YA		chr6	10313409-10323432	10023	0.356943	6	5	3	WGD or Segmental		300	33535.4	9.22	2	3	6	253, 242, 64	3	1.71429	Extracellular(Secreted)
EVM0023259	NF-YA6	NF-YA		chr13	17836849-17869000	32151	0.36032	6	5	3	Dispersed		204	22755.2	7.94	1	3	5	197	1	1.71429	Nuclear
EVM0023767	NF-YA7	NF-YA		chr8	41524757-41537411	12654	0.348716	6	5	3	WGD or Segmental		350	38336.8	8.64	3	2	6	295	1	1.71429	Nuclear
EVM0002340	NF-YB1	NF-YB		chr14	5103716-5109005	5289	0.359168	7	6	3	WGD or Segmental		173	18877.1	5.77	1	7	9	35	1	1.14286	Nuclear
EVM0003337	NF-YB2	NF-YB		chr4	1110503-1111306	803	0.410448	1	0	2	Dispersed		225	24730.3	5.73	0	7	8	211, 154, 43, 26	4	1.14286	Nuclear
EVM0003591	NF-YB3	NF-YB		chr16	29498627-29499055	428	0.405594	1	0	0	WGD or Segmental		142	16037.9	4.89	0	5	6	-	0	1.14286	Nuclear
EVM0003665	NF-YB4	NF-YB		chr13	594883-598122	3239	0.351235	2	1	2	WGD or Segmental		203	22797	6.32	1	4	6	185	1	1.14286	Nuclear
EVM0004743	NF-YB5	NF-YB		chr8	9121551-9122090	539	0.42037	1	0	0	WGD or Segmental		179	19582.8	6.11	1	5	7	-	0	1.14286	Nuclear
EVM0006068	NF-YB6	NF-YB		chr15	24007715-24018205	10490	0.346011	7	6	3	WGD or Segmental		173	19007.2	7.76	0	6	7	35	1	1.14286	Nuclear
EVM0006524	NF-YB7	NF-YB		chr9	20537901-20548527	10626	0.345159	6	5	3	WGD or Segmental		155	17440.9	4.81	0	6	7	-	0	1.14286	Nuclear
EVM0007341	NF-YB8	NF-YB		chr5	33780144-33780700	556	0.416517	1	0	1	WGD or Segmental		177	19857	5.47	1	5	7	24	1	1.14286	Nuclear
EVM0008125	NF-YB9	NF-YB		chr13	641691-643472	1781	0.401235	2	1	3	WGD or Segmental		210	22120.3	6.45	0	4	5	33, 12, 6	3	1.14286	Nuclear
EVM0015828	NF-YB10	NF-YB		chr8	2236875-2245680	8805	0.342153	7	6	3	WGD or Segmental		208	22523.3	5.69	1	7	9	35	1	1.14286	Nuclear
EVM0017216	NF-YB11	NF-YB		chr11	42687337-42690888	3551	0.37866	2	1	2	WGD or Segmental		207	23297.1	6.24	0	4	5	-	0	1.14286	Nuclear
EVM0019768	NF-YB12	NF-YB		chr7	33701691-33709508	7817	0.364288	7	6	4	WGD or Segmental		183	20523.3	4.77	1	5	7	-	0	1.14286	Nuclear
EVM0020246	NF-YB13	NF-YB		chr1	31413131-31414553	1422	0.392832	1	0	2	WGD or Segmental		215	22220.5	6.32	0	5	6	152, 33, 12, 6	4	1.14286	Nuclear
EVM0020708	NF-YB14	NF-YB		chr6	8300982-8323638	22656	0.35883	3	2	2	Dispersed		161	17663.6	4.82	1	5	7	-	0	1.14286	Extracellular(Secreted)
EVM0000001	NF-YC1	NF-YC		chr3	1697062-1698129	1067	0.406367	1	0	2	WGD or Segmental		203	23155	5.07	0	6	7	-	0	0.769231	Nuclear
EVM0001502	NF-YC2	NF-YC		Contig01334	6990-19233	12243	0.322821	7	6	1	Proximal		204	22958.8	5.05	0	5	6	-	0	0.769231	Nuclear
EVM0001882	NF-YC3	NF-YC		chr14	32264139-32269130	4991	0.370593	6	5	2	WGD or Segmental		281	31520.1	4.94	2	6	9	114	1	0.769231	Extracellular(Secreted)
EVM0008209	NF-YC4	NF-YC		chr2	14225434-14225844	410	0.459854	1	0	0	Singleton		136	15163.2	6.61	0	4	5	106	1	0.769231	Extracellular(Secreted)
EVM0008405	NF-YC5	NF-YC		chr6	26961326-26971899	10573	0.36429	6	5	0	WGD or Segmental		284	31761.4	5.27	0	5	6	270, 114	2	0.769231	Extracellular(Secreted)
EVM0008833	NF-YC6	NF-YC		chr10	29191292-29191651	359	0.441667	1	0	0	Dispersed		119	13139.2	9.3	0	4	5	-	0	0.769231	Nuclear
EVM0012751	NF-YC7	NF-YC		chr3	25713114-25724527	11413	0.324426	5	4	2	Dispersed		141	16065.4	5.55	0	6	7	-	0	0.769231	Nuclear
EVM0013827	NF-YC8	NF-YC		chr5	32847522-32850609	3087	0.375	2	1	3	WGD or Segmental		222	25171.2	5.37	0	5	6	-	0	0.769231	Nuclear
EVM0016178	NF-YC9	NF-YC		chr4	22524356-22533593	9237	0.374215	3	2	4	WGD or Segmental		269	29918.9	5.87	0	6	7	152	1	0.769231	Nuclear
EVM0017612	NF-YC10	NF-YC		chr16	28086172-28091611	5439	0.35239	3	2	4	WGD or Segmental		257	28779.5	5.75	0	6	7	142	1	0.769231	Nuclear
EVM0017980	NF-YC11	NF-YC		chr9	26493867-26495048	1181	0.387479	1	0	2	WGD or Segmental		204	22836.7	5.06	0	5	6	-	0	0.769231	Nuclear
EVM0020859	NF-YC12	NF-YC		chr14	5446904-5450922	4018	0.356556	5	4	3	Singleton		214	24563.4	6.28	1	5	7	112, 82, 30	3	0.769231	Extracellular(Secreted)
EVM0023078	NF-YC13	NF-YC		chr5	1429489-1436333	6844	0.351936	5	4	0	WGD or Segmental		331	37076.4	8.84	0	10	11	281	1	0.769231	Nuclear
EVM0001747	Nin-like1	Nin-like		chr16	2047615-2057517	9902	0.388064	5	4	2	WGD or Segmental		926	101925	5.58	20	18	36	385, 366, 126, 113, 54, 38	6	3.73333	Nuclear
EVM0002087	Nin-like2	Nin-like		chr12	689060-691107	2047	0.376465	4	3	0	WGD or Segmental		178	20639.8	7.63	1	6	8	70	1	3.73333	Extracellular(Secreted)
EVM0004440	Nin-like3	Nin-like		chr5	6052510-6055549	3039	0.338487	4	3	0	WGD or Segmental		267	31219.7	6.08	1	7	9	-	0	3.73333	Nuclear
EVM0005398	Nin-like4	Nin-like		chr11	11700918-11702529	1611	0.351737	4	3	0	Dispersed		220	25533	4.96	1	6	8	106, 84, 66	3	3.73333	Nuclear
EVM0006171	Nin-like5	Nin-like		chr3	49909755-49919030	9275	0.351013	5	4	2	Dispersed		324	37288.8	8.99	4	11	15	-	0	3.73333	Nuclear
EVM0008920	Nin-like6	Nin-like		chr11	10859334-10879117	19783	0.360493	5	4	2	Dispersed		1003	110926	5.19	20	19	39	823, 791, 760, 677, 93, 63, 56, 47, 8	9	3.73333	Nuclear
EVM0009201	Nin-like7	Nin-like		chr8	30540321-30549026	8705	0.381346	5	4	2	Dispersed		978	107832	5.38	17	17	35	838, 679, 580, 479, 363, 120, 85, 45	8	3.73333	Nuclear
EVM0010016	Nin-like8	Nin-like		chr7	31633404-31635336	1932	0.338334	4	3	0	WGD or Segmental		257	29861.1	5.01	2	7	10	3	1	3.73333	Nuclear
EVM0011317	Nin-like9	Nin-like		chr11	6285164-6296092	10928	0.367188	4	3	2	Singleton		279	30520.3	5.92	0	6	7	115	1	3.73333	Extracellular(Secreted)
EVM0011990	Nin-like10	Nin-like		chr9	8054606-8056128	1522	0.38411	6	5	0	Dispersed		322	35899.9	8.37	7	6	13	156, 148, 29	3	3.73333	Extracellular(Secreted)
EVM0012887	Nin-like11	Nin-like		chr2	1026872-1032769	5897	0.391319	5	4	3	Dispersed		936	105381	5.69	22	21	44	313, 98, 57	3	3.73333	Nuclear
EVM0014897	Nin-like12	Nin-like		chr1	16867220-16876535	9315	0.369043	6	5	0	Dispersed		978	108181	5.12	21	19	39	797, 765, 762, 734, 651, 86, 56, 40, 8	9	3.73333	Nuclear
EVM0016662	Nin-like13	Nin-like		chr11	10973736-10975086	1350	0.351591	3	2	0	Dispersed		241	28084	4.89	2	8	9	114, 100, 60	3	3.73333	Nuclear
EVM0017153	Nin-like14	Nin-like		chr1	3457630-3461448	3818	0.351401	6	5	0	WGD or Segmental		370	42494.2	5.73	5	6	12	153, 150, 99	3	3.73333	Extracellular(Secreted)
EVM0022245	Nin-like15	Nin-like		chr5	27593699-27606085	12386	0.379807	5	4	2	WGD or Segmental		934	102477	5.8	19	17	36	801, 677, 372, 354, 81, 46	6	3.73333	Nuclear
EVM0001527	NZZ/SPL1	NZZ/SPL		chr10	24825559-24826622	1063	0.407895	4	3	0	Dispersed		234	26132.2	9.76	3	3	7	-	0	0.75	Extracellular(Secreted)
EVM0010053	NZZ/SPL2	NZZ/SPL		chr6	21374726-21375786	1060	0.407163	4	3	0	Dispersed		253	27754.3	8.59	3	2	6	-	0	0.75	Extracellular(Secreted)
EVM0022851	NZZ/SPL3	NZZ/SPL		chr11	46061976-46063262	1286	0.397824	3	2	2	WGD or Segmental		314	34488.8	8.9	5	3	9	281, 9	2	0.75	Extracellular(Secreted)
EVM0023933	NZZ/SPL4	NZZ/SPL		chr14	7159575-7160415	840	0.413793	3	2	3	Dispersed		154	18050	10.51	3	1	5	9	1	0.75	Extracellular(Secreted)
EVM0000626	RAV1	RAV		chr5	1300762-1301838	1076	0.399257	1	0	0	Dispersed		358	41334.6	7.05	10	6	16	105, 24	2	1.5	Nuclear
EVM0002248	RAV2	RAV		chr9	20188343-20190076	1733	0.414072	1	0	2	Dispersed		363	40337.6	8.27	10	6	15	246	1	1.5	Nuclear
EVM0012991	S1Fa-like1	S1Fa-like		chr7	25303438-25307612	4174	0.39521	2	1	2	Dispersed		711	77187.9	7.52	18	13	32	565, 378, 275, 253, 224, 206, 131, 65, 41, 17	10	3.33333	Plasmamembrane
EVM0016606	S1Fa-like2	S1Fa-like		chr14	5341143-5345656	4513	0.350687	3	2	3	WGD or Segmental		80	8917.79	9.84	0	2	3	-	0	3.33333	Nuclear
EVM0017336	S1Fa-like3	S1Fa-like		chr6	5428636-5432221	3585	0.352761	2	1	2	WGD or Segmental		81	9029.77	9.56	0	3	4	-	0	3.33333	Nuclear
EVM0014241	SAP1	SAP		chr1	31112134-31116760	4626	0.387724	2	1	0	Singleton		442	48779.5	5.53	30	5	36	229, 157, 88	3	3.64	Nuclear
EVM0000589	SAP2	SAP		chr8	8333435-8352141	18706	0.375956	11	10	2	WGD or Segmental		821	92700.6	5.89	23	13	37	817, 251, 168, 54	4	3.64	Nuclear
EVM0000900	SAP3	SAP		chr13	6755715-6759097	3382	0.39196	2	1	2	WGD or Segmental		195	22424.5	8.98	4	4	8	-	0	3.64	Extracellular(Secreted)
EVM0003058	SAP4	SAP		chr10	11414742-11425304	10562	0.369497	6	5	4	WGD or Segmental		472	52565.7	8.55	3	3	6	447, 381, 288, 256, 120, 107, 71, 58	8	3.64	Nuclear
EVM0003584	SAP5	SAP		chr8	40201891-40209567	7676	0.41214	3	2	2	Dispersed		364	39951.8	9.25	3	2	6	301, 158	2	3.64	Nuclear
EVM0004200	SAP6	SAP		Contig01285_ERROPOS320191	163057-173411	10354	0.344182	3	2	0	WGD or Segmental		399	43520	7.34	3	5	8	248, 242	2	3.64	Nuclear
EVM0004244	SAP7	SAP		Contig00135_ERROPOS630964	393486-399663	6177	0.378763	4	3	0	WGD or Segmental		284	31120.2	9.86	3	3	6	222, 178, 137, 11	4	3.64	Nuclear
EVM0005472	SAP8	SAP		chr2	203601-210295	6694	0.395818	11	10	3	WGD or Segmental		1090	121608	8.3	20	23	43	914, 693, 529, 320, 124	5	3.64	Nuclear
EVM0007993	SAP9	SAP		chr5	35342513-35349146	6633	0.399156	10	9	0	WGD or Segmental		1031	114603	5.99	18	25	41	615, 414, 349, 258, 231, 110, 72	7	3.64	Nuclear
EVM0011483	SAP10	SAP		chr2	1163214-1165771	2557	0.38233	2	1	2	Dispersed		156	18414.4	5.37	3	3	6	-	0	3.64	Nuclear
EVM0012045	SAP11	SAP		chr16	28731713-28743522	11809	0.354953	11	10	0	WGD or Segmental		781	88471.6	5.81	18	13	30	274	1	3.64	Nuclear
EVM0012363	SAP12	SAP		chr7	23887432-23893979	6547	0.363317	4	3	3	WGD or Segmental		394	43746	8.22	3	2	6	40, 22	2	3.64	Nuclear
EVM0013233	SAP13	SAP		chr11	3854656-3858026	3370	0.351824	2	1	2	WGD or Segmental		175	19847.3	9.21	2	3	6	-	0	3.64	Nuclear
EVM0013775	SAP14	SAP		chr7	33117673-33123717	6044	0.358644	5	4	4	Dispersed		543	60129.4	7.61	7	6	11	460, 407, 368, 288, 251	5	3.64	Extracellular(Secreted)
EVM0014590	SAP15	SAP		chr12	29691908-29693224	1316	0.429005	4	3	0	Dispersed		277	31185.5	8.7	3	4	7	137, 61	2	3.64	Extracellular(Secreted)
EVM0015026	SAP16	SAP		chr8	49525715-49530192	4477	0.366458	3	2	2	Dispersed		391	43907.5	9.04	4	4	8	70, 42, 41, 15, 2	5	3.64	Extracellular(Secreted)
EVM0016303	SAP17	SAP		chr3	50853177-50859921	6744	0.396442	10	9	3	WGD or Segmental		953	105426	7.26	19	15	36	941, 682, 518, 513, 485, 364, 326, 321, 310, 114, 63	11	3.64	Nuclear
EVM0016896	SAP18	SAP		Contig00341_ERROPOS679206+	351367-357544	6177	0.378763	4	3	0	WGD or Segmental		288	31413.5	9.74	5	3	8	226, 137, 11	3	3.64	Nuclear
EVM0018001	SAP19	SAP		Contig00095_ERROPOS300000	187553-197893	10340	0.34281	3	2	0	WGD or Segmental		393	43106.5	7.35	3	4	7	242, 236	2	3.64	Nuclear
EVM0018120	SAP20	SAP		chr11	29989183-30021633	32450	0.352254	2	1	0	Dispersed		307	34539.2	6.37	3	5	9	18, 15	2	3.64	Nuclear
EVM0018297	SAP21	SAP		chr8	51047855-51053201	5346	0.371236	6	5	4	WGD or Segmental		459	50404.4	8.88	3	3	6	434, 283, 63, 45	4	3.64	Nuclear
EVM0018365	SAP22	SAP		chr4	4716753-4726707	9954	0.387544	10	9	2	WGD or Segmental		1043	115738	6.24	17	23	38	651, 622, 420, 238, 120	5	3.64	Nuclear
EVM0022707	SAP23	SAP		chr5	1266432-1270574	4142	0.380159	3	2	2	WGD or Segmental		419	47050.7	6.92	4	3	8	334, 305, 108	3	3.64	Nuclear
EVM0023459	SAP24	SAP		chr16	31845768-31854146	8378	0.402673	12	11	0	WGD or Segmental		1507	169100	6.31	17	48	64	1414, 639, 441, 418, 354, 265, 242, 81	8	3.64	Nuclear
EVM0023922	SAP25	SAP		chr14	30536271-30549066	12795	0.363942	3	2	2	WGD or Segmental		378	40530.9	9.15	2	2	5	342, 228, 174	3	3.64	Nuclear
EVM0001539	SRS1	SRS		chr4	42396635-42398829	2194	0.381321	2	1	2	WGD or Segmental		298	32615.1	7.58	7	1	8	249, 147	2	3.2	Nuclear
EVM0001746	SRS2	SRS		chr2	3632398-3634186	1788	0.414757	2	1	2	WGD or Segmental		299	33115.7	8.59	7	1	9	163, 69, 36	3	3.2	Nuclear
EVM0006420	SRS3	SRS		chr8	43341501-43344950	3449	0.391304	2	1	2	Dispersed		320	33107.7	8.74	8	1	10	268, 181, 101, 53, 22, 19	6	3.2	Nuclear
EVM0018708	SRS4	SRS		chr3	46775272-46776509	1237	0.425687	2	1	0	WGD or Segmental		284	31596	8.72	6	0	7	160, 114, 34	3	3.2	Nuclear
EVM0019746	SRS5	SRS		chr4	9724621-9726832	2211	0.414105	2	1	1	WGD or Segmental		305	33410.1	7.12	6	1	8	172, 35	2	3.2	Nuclear
EVM0021351	STAT1	STAT		chr3	56302699-56314857	12158	0.353319	10	9	4	Singleton		515	56890.1	5.27	22	8	31	220, 40	2	2	Extracellular(Secreted)
EVM0001599	TALE1	TALE		chr8	74002-81261	7259	0.368871	5	4	3	Dispersed		625	69555.8	5.77	2	9	12	520, 504, 272, 129, 102	5	2.875	Nuclear
EVM0002779	TALE2	TALE		chr4	42749317-42751502	2185	0.36322	4	3	0	WGD or Segmental		388	43575.8	5.26	0	8	9	93, 76, 2	3	2.875	Nuclear
EVM0003194	TALE3	TALE		chr3	46492186-46499717	7531	0.382634	6	5	4	WGD or Segmental		740	81371.2	6.09	4	9	14	575, 574, 538, 427, 195, 10	6	2.875	Nuclear
EVM0004723	TALE4	TALE		chr16	31081143-31092293	11150	0.370639	5	4	2	WGD or Segmental		305	34329.1	4.7	0	8	9	47, 42	2	2.875	Nuclear
EVM0004817	TALE5	TALE		chr2	3797565-3807453	9888	0.377389	5	4	3	WGD or Segmental		707	77957.4	5.55	6	7	14	417, 413, 170, 7	4	2.875	Nuclear
EVM0006330	TALE6	TALE		chr12	32485222-32492724	7502	0.357857	5	4	2	WGD or Segmental		296	33920.4	6.24	0	8	9	145	1	2.875	Nuclear
EVM0008978	TALE7	TALE		chr6	9945691-9949968	4277	0.382655	5	4	2	WGD or Segmental		682	74812.6	7.68	6	8	14	613, 556, 544, 498, 228, 43, 23	7	2.875	Nuclear
EVM0008989	TALE8	TALE		chr8	11910438-11925806	15368	0.352593	5	4	2	WGD or Segmental		338	38160.6	5.24	0	9	10	43	1	2.875	Nuclear
EVM0009372	TALE9	TALE		chr10	1909226-1921304	12078	0.36195	6	5	2	WGD or Segmental		408	45828.8	5.53	1	9	10	383, 6	2	2.875	Nuclear
EVM0010058	TALE10	TALE		Contig01006	481234-491477	10243	0.364311	4	3	2	Dispersed		609	67755.4	6.98	3	8	12	525, 278, 268, 258, 153, 118, 28	7	2.875	Nuclear
EVM0010069	TALE11	TALE		chr14	2360397-2363300	2903	0.4177	4	3	1	WGD or Segmental		726	79677.7	6.65	4	9	14	204, 52, 23	3	2.875	Nuclear
EVM0010858	TALE12	TALE		chr3	44971442-44979134	7692	0.351618	5	4	3	WGD or Segmental		649	72454.6	6.24	4	11	15	547, 30	2	2.875	Nuclear
EVM0010872	TALE13	TALE		chr12	26903219-26919514	16295	0.350454	6	5	2	WGD or Segmental		466	50957.3	5.68	0	11	12	441, 245, 111	3	2.875	Nuclear
EVM0013499	TALE14	TALE		chr4	44341698-44349343	7645	0.345279	5	4	3	WGD or Segmental		720	79997.2	6.08	5	10	16	-	0	2.875	Nuclear
EVM0013614	TALE15	TALE		chr11	43837677-43844816	7139	0.346919	4	3	0	WGD or Segmental		320	35817.4	5.64	1	10	12	180, 69, 55	3	2.875	Nuclear
EVM0014713	TALE16	TALE		chr11	28527457-28532154	4697	0.375692	5	4	3	Dispersed		651	74010.2	6.49	7	7	15	253, 30	2	2.875	Nuclear
EVM0014833	TALE17	TALE		chr10	28081357-28097210	15853	0.34004	5	4	2	WGD or Segmental		301	34154.6	6.21	0	7	8	-	0	2.875	Nuclear
EVM0016399	TALE18	TALE		chr14	5965883-5975356	9473	0.359194	6	5	0	Dispersed		805	89148.4	6.37	7	12	21	359, 91, 11	3	2.875	Nuclear
EVM0016410	TALE19	TALE		chr5	3494608-3513046	18438	0.339064	5	4	0	WGD or Segmental		325	36544	5.09	0	9	10	12	1	2.875	Nuclear
EVM0016581	TALE20	TALE		chr7	28572388-28585268	12880	0.354243	5	4	0	WGD or Segmental		327	36974.6	4.84	0	8	9	85	1	2.875	Nuclear
EVM0017479	TALE21	TALE		chr2	9207469-9217209	9740	0.358485	5	4	0	Dispersed		386	44130	6.1	1	10	12	117, 27, 10	3	2.875	Nuclear
EVM0017639	TALE22	TALE		chr1	30176377-30185253	8876	0.343585	4	3	1	WGD or Segmental		317	35898.6	5.23	0	9	10	177, 43, 42	3	2.875	Nuclear
EVM0020300	TALE23	TALE		chr1	8843343-8853474	10131	0.36133	6	5	4	WGD or Segmental		540	60466.9	5.99	4	9	14	529, 217, 189, 186, 65	5	2.875	Nuclear
EVM0020510	TALE24	TALE		chr2	4871609-4880775	9166	0.346787	5	4	3	WGD or Segmental		727	80062.2	7.04	6	12	19	626, 158	2	2.875	Nuclear
EVM0001965	TCP1	TCP		chr10	28191830-28193852	2022	0.412753	1	0	2	WGD or Segmental		361	38751.7	9.14	4	3	8	-	0	2.80769	Nuclear
EVM0003213	TCP2	TCP		chr4	2921175-2923338	2163	0.430684	1	0	2	Dispersed		493	53726	6.77	2	6	9	442, 231, 182, 70, 67, 9	6	2.80769	Nuclear
EVM0004659	TCP3	TCP		chr1	25045714-25048074	2360	0.41762	2	1	3	WGD or Segmental		335	36702.6	6.13	6	3	10	170, 143	2	2.80769	Nuclear
EVM0005036	TCP4	TCP		chr5	1169797-1171235	1438	0.396108	2	1	3	WGD or Segmental		281	29995.6	8.74	2	3	6	158, 143, 4	3	2.80769	Nuclear
EVM0005844	TCP5	TCP		chr5	11427507-11428652	1145	0.411867	1	0	0	WGD or Segmental		381	42959.8	6.92	1	4	6	259, 174	2	2.80769	Extracellular(Secreted)
EVM0006903	TCP6	TCP		chr7	32956079-32958530	2451	0.365416	2	1	2	WGD or Segmental		444	49165.8	7.67	3	4	8	414, 313, 298	3	2.80769	Extracellular(Secreted)
EVM0007665	TCP7	TCP		chr6	4548650-4549426	776	0.433719	1	0	2	WGD or Segmental		180	19718.8	4.56	2	5	8	113	1	2.80769	Nuclear
EVM0007714	TCP8	TCP		chr9	25362713-25364386	1673	0.400836	1	0	2	WGD or Segmental		375	40739.2	7.26	3	3	7	235, 201, 132, 127	4	2.80769	Nuclear
EVM0007931	TCP9	TCP		chr11	7202032-7223639	21607	0.344363	5	4	6	WGD or Segmental		407	44953.1	7.12	2	4	7	291, 278, 62	3	2.80769	Nuclear
EVM0008971	TCP10	TCP		chr12	32534195-32536784	2589	0.394208	2	1	0	WGD or Segmental		392	42505.2	8.46	5	4	10	325, 275, 28, 18	4	2.80769	Nuclear
EVM0009891	TCP11	TCP		chr7	21365132-21366934	1802	0.389906	1	0	2	WGD or Segmental		420	47321.1	5.69	17	9	18	163	1	2.80769	Extracellular(Secreted)
EVM0011797	TCP12	TCP		chr3	54457450-54459758	2308	0.411434	2	1	2	Dispersed		317	34320.8	5.79	5	4	10	269, 160, 157, 11	4	2.80769	Nuclear
EVM0015009	TCP13	TCP		chr7	31356082-31357470	1388	0.437005	1	0	2	WGD or Segmental		349	37915.1	8.46	3	2	6	133, 128, 46, 39	4	2.80769	Nuclear
EVM0015648	TCP14	TCP		chr13	8230073-8232967	2894	0.423834	2	1	3	WGD or Segmental		396	43766.9	6.13	3	2	6	167, 166, 110	3	2.80769	Nuclear
EVM0016019	TCP15	TCP		chr9	21871285-21873034	1749	0.357714	2	1	3	WGD or Segmental		300	33372.3	9.21	2	3	6	246, 214, 199, 24	4	2.80769	Extracellular(Secreted)
EVM0016407	TCP16	TCP		chr9	26653306-26655282	1976	0.416793	2	1	3	WGD or Segmental		301	31852.5	7.91	4	3	8	26	1	2.80769	Nuclear
EVM0017614	TCP17	TCP		chr11	47996569-47997901	1332	0.451613	1	0	2	WGD or Segmental		368	40954.2	5.73	5	2	8	254	1	2.80769	Nuclear
EVM0017822	TCP18	TCP		chr5	20983983-20985789	1806	0.410072	1	0	2	Dispersed		247	25776.7	8.85	4	3	8	13	1	2.80769	Nuclear
EVM0018088	TCP19	TCP		Contig00912	8507-9601	1094	0.412785	1	0	0	Dispersed		364	40962.7	7.21	2	4	7	242, 157	2	2.80769	Extracellular(Secreted)
EVM0018217	TCP20	TCP		chr3	1583035-1584735	1700	0.391534	2	1	3	WGD or Segmental		299	32089.6	7.23	3	3	7	224, 155, 26	3	2.80769	Nuclear
EVM0018449	TCP21	TCP		chr5	22830286-22832228	1942	0.42666	1	0	2	Dispersed		438	46707.2	6.3	2	4	7	433, 259, 185, 155, 150, 69, 65, 55, 29, 9	10	2.80769	Nuclear
EVM0018482	TCP22	TCP		chr9	20298159-20299729	1570	0.403565	1	0	1	WGD or Segmental		435	49539.4	6.45	2	4	7	365, 269, 195, 89, 78	5	2.80769	Extracellular(Secreted)
EVM0021374	TCP23	TCP		chr14	6080262-6081371	1109	0.45045	2	1	2	WGD or Segmental		182	19928.3	6.29	2	4	7	-	0	2.80769	Nuclear
EVM0022377	TCP24	TCP		chr5	781623-783481	1858	0.384077	1	0	2	WGD or Segmental		444	50318.2	6.75	15	3	19	180, 67	2	2.80769	Extracellular(Secreted)
EVM0022813	TCP25	TCP		chr11	50567504-50581781	14277	0.360415	4	3	5	WGD or Segmental		449	49006.6	7.02	6	5	12	365, 329, 269	3	2.80769	Extracellular(Secreted)
EVM0023428	TCP26	TCP		chr5	7736862-7739137	2275	0.36116	2	1	3	WGD or Segmental		386	42983	8.96	2	3	6	330	1	2.80769	Extracellular(Secreted)
EVM0000126	Trihelix1	Trihelix		chr15	26540518-26549626	9108	0.367329	7	6	2	WGD or Segmental		550	60427.7	7.6	7	13	21	529, 484, 287, 118, 17	5	2.09756	Extracellular(Secreted)
EVM0000147	Trihelix2	Trihelix		chr2	26108645-26110882	2237	0.36908	2	1	1	Proximal		342	38422.1	9.17	1	6	8	53, 6	2	2.09756	Extracellular(Secreted)
EVM0000360	Trihelix3	Trihelix		chr6	1874599-1876623	2024	0.36	2	1	2	WGD or Segmental		264	31719.8	6.79	0	5	6	-	0	2.09756	Nuclear
EVM0001143	Trihelix4	Trihelix		chr3	59361606-59365650	4044	0.413597	2	1	2	Dispersed		781	85337	5.84	2	12	15	603, 585, 229, 228	4	2.09756	Nuclear
EVM0001343	Trihelix5	Trihelix		chr10	410182-411643	1461	0.417921	1	0	1	WGD or Segmental		396	45635.3	4.51	0	5	6	274, 35	2	2.09756	Extracellular(Secreted)
EVM0001630	Trihelix6	Trihelix		chr16	17729599-17730766	1167	0.440068	2	1	0	Dispersed		348	40468.2	6.5	4	6	10	278, 91, 71, 46	4	2.09756	Extracellular(Secreted)
EVM0002743	Trihelix7	Trihelix		chr12	24120383-24122066	1683	0.413302	1	0	2	Dispersed		357	42236.4	9.18	0	11	12	23	1	2.09756	Extracellular(Secreted)
EVM0003053	Trihelix8	Trihelix		chr4	1600155-1602632	2477	0.411219	2	1	3	WGD or Segmental		442	50766.8	6.32	4	13	17	339	1	2.09756	Extracellular(Secreted)
EVM0004090	Trihelix9	Trihelix		chr5	674257-676049	1792	0.380926	3	2	0	WGD or Segmental		328	36601.9	8.26	0	6	7	-	0	2.09756	Extracellular(Secreted)
EVM0004215	Trihelix10	Trihelix		chr2	25458372-25460417	2045	0.379277	2	1	1	Proximal		318	35713.2	9.21	0	6	7	53, 6	2	2.09756	Extracellular(Secreted)
EVM0005531	Trihelix11	Trihelix		chr3	1986351-1996644	10293	0.359918	4	3	2	WGD or Segmental		323	36548.8	6.73	5	6	11	82	1	2.09756	Nuclear
EVM0007114	Trihelix12	Trihelix		chr8	46372624-46379294	6670	0.362914	2	1	3	WGD or Segmental		391	45019	4.57	0	5	6	273, 28	2	2.09756	Extracellular(Secreted)
EVM0007265	Trihelix13	Trihelix		chr11	40907364-40908832	1468	0.381212	2	1	2	Dispersed		301	35742.2	8.88	0	5	6	197, 196, 73, 9	4	2.09756	Nuclear
EVM0007679	Trihelix14	Trihelix		chr4	15520758-15523260	2502	0.393528	2	1	3	WGD or Segmental		439	50825.9	6.16	4	11	15	-	0	2.09756	Extracellular(Secreted)
EVM0007680	Trihelix15	Trihelix		chr10	3752475-3756469	3994	0.380726	2	1	2	Dispersed		300	34154.6	9.3	0	6	7	165, 58	2	2.09756	Extracellular(Secreted)
EVM0008382	Trihelix16	Trihelix		chr7	19934422-19938088	3666	0.371693	3	2	0	WGD or Segmental		346	38744.1	5.18	0	7	8	-	0	2.09756	Extracellular(Secreted)
EVM0008712	Trihelix17	Trihelix		chr13	28322915-28324303	1388	0.37365	2	1	0	Dispersed		239	27748.6	9.11	2	5	8	18, 6	2	2.09756	Extracellular(Secreted)
EVM0009392	Trihelix18	Trihelix		chr8	43393323-43395435	2112	0.37151	2	1	2	Dispersed		316	35417.3	9.44	1	5	6	228, 82	2	2.09756	Extracellular(Secreted)
EVM0009680	Trihelix19	Trihelix		chr6	3747838-3752388	4550	0.390683	7	6	2	WGD or Segmental		565	61931	6.54	8	15	21	544, 126, 16	3	2.09756	Extracellular(Secreted)
EVM0010157	Trihelix20	Trihelix		chr16	27012719-27016235	3516	0.357691	2	1	2	WGD or Segmental		549	63166	6.57	1	10	11	362, 358, 192, 141	4	2.09756	Nuclear
EVM0011584	Trihelix21	Trihelix		Contig00861	15235-18361	3126	0.369044	5	4	0	Dispersed		279	30728.5	7.95	1	8	10	154, 13	2	2.09756	Extracellular(Secreted)
EVM0012316	Trihelix22	Trihelix		chr15	26501618-26503073	1455	0.427885	3	2	0	WGD or Segmental		453	51991.6	5.42	2	11	13	-	0	2.09756	Extracellular(Secreted)
EVM0015069	Trihelix23	Trihelix		chr6	6463948-6469795	5847	0.36303	3	2	3	Dispersed		293	33380.8	5.17	0	9	10	-	0	2.09756	Extracellular(Secreted)
EVM0015787	Trihelix24	Trihelix		chr14	11971027-11973052	2025	0.380553	2	1	2	WGD or Segmental		260	31230.5	8.3	0	5	6	163, 159	2	2.09756	Nuclear
EVM0016018	Trihelix25	Trihelix		chr6	7240535-7243946	3411	0.395662	2	1	2	WGD or Segmental		543	62126	6.52	0	11	12	446, 429, 394, 276, 265, 241, 217, 77, 76, 37	10	2.09756	Nuclear
EVM0016548	Trihelix26	Trihelix		chr6	3763882-3765955	2073	0.388621	1	0	2	WGD or Segmental		446	51029.5	6.59	2	12	14	314, 5	2	2.09756	Extracellular(Secreted)
EVM0016961	Trihelix27	Trihelix		chr9	12352034-12392935	40901	0.35343	17	16	2	Singleton		882	97538.7	8.57	28	17	46	753, 408	2	2.09756	Extracellular(Secreted)
EVM0017515	Trihelix28	Trihelix		chr8	52235044-52236108	1064	0.504225	1	0	0	Dispersed		354	39630.9	10.05	0	5	6	221	1	2.09756	Extracellular(Secreted)
EVM0017939	Trihelix29	Trihelix		chr4	1594251-1597049	2798	0.373705	2	1	2	Dispersed		453	52823.7	6.44	2	9	12	269, 150, 128	3	2.09756	Nuclear
EVM0018637	Trihelix30	Trihelix		chr3	38972220-38973732	1512	0.438863	1	0	2	Dispersed		318	36930.5	6.66	0	5	6	200, 153	2	2.09756	Extracellular(Secreted)
EVM0019555	Trihelix31	Trihelix		chr3	55929733-55931310	1577	0.42142	1	0	2	WGD or Segmental		295	33199.3	9.03	0	6	7	-	0	2.09756	Extracellular(Secreted)
EVM0019753	Trihelix32	Trihelix		chr14	3678522-3682745	4223	0.393229	2	1	2	WGD or Segmental		560	65214.8	6.27	1	11	13	394, 237, 75, 37	4	2.09756	Nuclear
EVM0019778	Trihelix33	Trihelix		chr14	13281752-13294342	12590	0.359304	2	1	2	WGD or Segmental		290	32386.4	9.39	0	5	6	-	0	2.09756	Extracellular(Secreted)
EVM0020635	Trihelix34	Trihelix		chr1	24535817-24548338	12521	0.372305	2	1	0	WGD or Segmental		270	30775.3	9.82	0	5	6	172	1	2.09756	Extracellular(Secreted)
EVM0021468	Trihelix35	Trihelix		chr8	5907788-5910341	2553	0.364135	2	1	2	WGD or Segmental		562	64687.3	6.01	0	11	12	525, 385, 323, 196, 144	5	2.09756	Nuclear
EVM0021967	Trihelix36	Trihelix		chr15	2132746-2134801	2055	0.392996	1	0	2	Dispersed		433	49931.2	5.84	0	13	14	86, 85, 82	3	2.09756	Extracellular(Secreted)
EVM0023001	Trihelix37	Trihelix		chr7	26260234-26269021	8787	0.352754	5	4	1	WGD or Segmental		364	41684.8	6.2	7	8	16	70	1	2.09756	Nuclear
EVM0023010	Trihelix38	Trihelix		chr8	43607929-43609839	1910	0.370487	2	1	2	Dispersed		320	36051.1	9.63	0	5	6	82	1	2.09756	Extracellular(Secreted)
EVM0023284	Trihelix39	Trihelix		chr11	35203253-35205005	1752	0.443811	1	0	2	WGD or Segmental		329	37417.7	8.96	0	5	6	214, 203, 152	3	2.09756	Extracellular(Secreted)
EVM0023409	Trihelix40	Trihelix		chr13	9678833-9691753	12920	0.356319	2	1	2	WGD or Segmental		281	31703	9.64	0	5	6	179, 122	2	2.09756	Extracellular(Secreted)
EVM0023687	Trihelix41	Trihelix		chr6	1603698-1608901	5203	0.410646	2	1	2	WGD or Segmental		279	31745.7	9.6	0	5	6	8	1	2.09756	Extracellular(Secreted)
EVM0007510	VOZ1	VOZ		chr13	7495059-7503222	8163	0.364037	4	3	1	Tandem		362	39660.7	6.05	7	5	13	280, 265	2	2	Extracellular(Secreted)
EVM0011158	VOZ2	VOZ		chr13	7467854-7472061	4207	0.371673	4	3	2	WGD or Segmental		483	54262.7	5.42	6	10	17	469	1	2	Extracellular(Secreted)
EVM0017517	VOZ3	VOZ		chr1	25323482-25329388	5906	0.356018	4	3	2	WGD or Segmental		485	53930.4	5.39	6	9	16	478, 410, 41	3	2	Extracellular(Secreted)
EVM0010392	Whirly1	Whirly		chr3	34582997-34599018	16021	0.359506	8	7	2	Dispersed		276	30615.5	9.98	11	4	15	88	1	2.5	Mitochondrial
EVM0012839	Whirly2	Whirly		chr7	31050812-31056346	5534	0.375068	7	6	2	Dispersed		272	30563	9.25	10	2	13	196, 46, 33, 29	4	2.5	Mitochondrial
EVM0001617	WOX1	WOX		chr3	50099349-50110677	11328	0.363051	3	2	2	WGD or Segmental		271	30906.7	5.96	1	6	8	-	0	1.5	Nuclear
EVM0002863	WOX2	WOX		chr8	2341031-2342151	1120	0.361285	2	1	0	Dispersed		198	23316.4	8.75	1	3	5	126, 31	2	1.5	Nuclear
EVM0003696	WOX3	WOX		chr1	25213082-25215922	2840	0.374516	5	4	3	Dispersed		361	40173.6	6.8	6	5	12	280, 175, 28	3	1.5	Nuclear
EVM0004841	WOX4	WOX		chr2	7184275-7186479	2204	0.385941	3	2	2	Dispersed		212	24462.5	9.03	1	4	6	78	1	1.5	Nuclear
EVM0006854	WOX5	WOX		chr15	27705270-27705927	657	0.378419	2	1	0	Dispersed		176	20500.1	8.85	2	4	6	28	1	1.5	Nuclear
EVM0011435	WOX6	WOX		chr6	6820221-6821017	796	0.404015	2	1	0	Dispersed		232	26506.4	8.42	2	3	6	130, 92, 22	3	1.5	Nuclear
EVM0019666	WOX7	WOX		chr9	5460894-5462844	1950	0.366479	4	3	2	Dispersed		316	36673.8	8.44	1	3	5	46, 13	2	1.5	Nuclear
EVM0020486	WOX8	WOX		chr2	896118-901510	5392	0.353607	3	2	2	WGD or Segmental		279	31869.7	6.02	1	6	8	229, 193	2	1.5	Nuclear
EVM0021763	WOX9	WOX		chr15	429281-431493	2212	0.331225	3	2	0	Dispersed		265	29411	5.85	4	4	8	-	0	1.5	Nuclear
EVM0022615	WOX10	WOX		chr2	2976634-2978256	1622	0.371534	3	2	2	Dispersed		267	29505.6	6.83	2	3	6	235	1	1.5	Nuclear
EVM0000171	WRKY1	WRKY		chr5	7110735-7117771	7036	0.336791	4	3	3	WGD or Segmental		292	32492.2	7.62	3	0	4	229, 95	2	2.86154	Nuclear
EVM0000675	WRKY2	WRKY		Contig00476_ERROPOS174545	154802-157931	3129	0.439297	5	4	0	Dispersed		747	81020.5	5.85	12	5	17	726, 429, 256, 121	4	2.86154	Nuclear
EVM0001216	WRKY3	WRKY		chr6	353446-355483	2037	0.388616	3	2	2	Tandem		353	39782.5	5.5	4	3	8	303, 54, 24	3	2.86154	Extracellular(Secreted)
EVM0001342	WRKY4	WRKY		chr12	25581974-25584363	2389	0.345188	5	4	2	WGD or Segmental		310	34271	8.69	6	5	12	-	0	2.86154	Nuclear
EVM0001355	WRKY5	WRKY		chr5	1210112-1214722	4610	0.321405	2	1	2	Dispersed		188	21154.2	9.34	3	0	4	70, 47, 3	3	2.86154	Nuclear
EVM0001489	WRKY6	WRKY		chr1	32587149-32591162	4013	0.403587	6	5	2	Dispersed		573	61994.2	5.54	6	3	10	553, 120, 84, 21, 18	5	2.86154	Nuclear
EVM0001570	WRKY7	WRKY		chr15	29110442-29111853	1411	0.36119	3	2	2	WGD or Segmental		305	34319.4	5.75	5	3	8	203	1	2.86154	Extracellular(Secreted)
EVM0001619	WRKY8	WRKY		chr8	389327-392704	3377	0.334813	3	2	2	Dispersed		303	33415.6	5.82	5	2	7	290, 255, 76, 7	4	2.86154	Extracellular(Secreted)
EVM0002423	WRKY9	WRKY		chr1	19875456-19878066	2610	0.350823	3	2	0	Dispersed		425	46475.3	5.74	5	1	7	312, 284, 130, 86, 47	5	2.86154	Nuclear
EVM0002677	WRKY10	WRKY		chr12	25364945-25377119	12174	0.346858	4	3	2	WGD or Segmental		526	57192.1	8.16	8	1	10	469, 193, 92, 4	4	2.86154	Nuclear
EVM0003341	WRKY11	WRKY		chr11	33803122-33810748	7626	0.321227	4	3	2	Dispersed		214	24490.9	7.55	3	1	5	95	1	2.86154	Nuclear
EVM0003359	WRKY12	WRKY		chr4	2471216-2473672	2456	0.354497	5	4	0	WGD or Segmental		442	49743.6	5.26	5	4	10	398, 100	2	2.86154	Nuclear
EVM0003820	WRKY13	WRKY		chr7	32561505-32567906	6401	0.332865	4	3	3	WGD or Segmental		303	33920.5	7.17	6	0	7	103, 78	2	2.86154	Nuclear
EVM0003972	WRKY14	WRKY		chr10	6181472-6183637	2165	0.402124	3	2	2	Dispersed		337	36876.6	9.65	4	2	7	142, 72	2	2.86154	Nuclear
EVM0004250	WRKY15	WRKY		chr13	13685048-13689201	4153	0.309822	3	2	1	Dispersed		318	35737.4	6.59	4	0	5	125, 120, 22	3	2.86154	Nuclear
EVM0004518	WRKY16	WRKY		chr10	2629043-2631672	2629	0.352471	5	4	2	WGD or Segmental		313	34979.4	5.8	6	3	10	226, 114, 98	3	2.86154	Nuclear
EVM0004545	WRKY17	WRKY		chr10	30724874-30727841	2967	0.34097	3	2	1	WGD or Segmental		343	38506.9	5.25	12	1	13	269, 156, 59	3	2.86154	Extracellular(Secreted)
EVM0004607	WRKY18	WRKY		chr3	37273557-37275816	2259	0.346018	3	2	2	WGD or Segmental		198	22822.6	5.89	5	1	7	45, 18	2	2.86154	Nuclear
EVM0004834	WRKY19	WRKY		chr6	5819020-5824546	5526	0.359338	5	4	2	Dispersed		474	52370.8	9.44	11	0	12	386, 309, 280, 250, 236, 151	6	2.86154	Nuclear
EVM0004962	WRKY20	WRKY		chr4	4419968-4424442	4474	0.349944	3	2	2	WGD or Segmental		276	31008.7	5.83	6	2	9	242, 88, 25	3	2.86154	Nuclear
EVM0005426	WRKY21	WRKY		chr6	337156-338823	1667	0.395084	3	2	1	WGD or Segmental		353	39776.4	5.5	4	3	7	303, 54, 24	3	2.86154	Extracellular(Secreted)
EVM0005695	WRKY22	WRKY		chr11	5367100-5369296	2196	0.41056	3	2	2	WGD or Segmental		273	30645	5.62	4	0	5	153, 141	2	2.86154	Nuclear
EVM0006061	WRKY23	WRKY		chr11	6231329-6233585	2256	0.350022	3	2	2	Dispersed		309	34799.7	8.24	5	0	6	113, 37	2	2.86154	Nuclear
EVM0006182	WRKY24	WRKY		chr1	30810100-30818860	8760	0.370277	7	6	1	Tandem		887	98502.1	6.08	18	4	23	692, 414, 262, 205, 162, 28	6	2.86154	Extracellular(Secreted)
EVM0006814	WRKY25	WRKY		chr10	30755875-30759697	3822	0.347371	5	4	1	Tandem		413	45749.6	5.3	9	2	12	410, 170, 147, 91	4	2.86154	Extracellular(Secreted)
EVM0007146	WRKY26	WRKY		chr4	11796873-11799403	2530	0.363888	3	2	2	Dispersed		310	34222.8	9.66	6	2	9	294, 171, 163, 79	4	2.86154	Nuclear
EVM0007232	WRKY27	WRKY		chr8	48048204-48053436	5232	0.374928	4	3	2	WGD or Segmental		444	49569.6	8.13	7	2	10	354, 126, 4	3	2.86154	Nuclear
EVM0007258	WRKY28	WRKY		chr15	29119396-29120886	1490	0.366197	3	2	2	Tandem		320	36858.3	6.07	4	3	8	282	1	2.86154	Extracellular(Secreted)
EVM0008304	WRKY29	WRKY		chr7	32005431-32016823	11392	0.376635	4	3	2	Dispersed		520	56635.6	8.17	9	2	11	497, 323	2	2.86154	Nuclear
EVM0008656	WRKY30	WRKY		chr7	31096091-31101954	5863	0.332708	6	5	0	WGD or Segmental		542	59085.4	6.62	5	5	11	369, 313, 206, 171, 168, 63	6	2.86154	Nuclear
EVM0008806	WRKY31	WRKY		chr14	1313021-1313719	698	0.373391	3	2	1	Dispersed		131	14971.8	8.97	4	0	5	-	0	2.86154	Nuclear
EVM0009325	WRKY32	WRKY		chr5	34740480-34742240	1760	0.346962	3	2	2	WGD or Segmental		251	28596.8	5.6	4	1	6	208, 167, 145, 121, 112	5	2.86154	Nuclear
EVM0009431	WRKY33	WRKY		chr16	32339918-32344675	4757	0.380202	6	5	2	WGD or Segmental		492	54640.5	7.6	7	4	11	324, 208, 25, 24	4	2.86154	Nuclear
EVM0010985	WRKY34	WRKY		chr6	1078569-1081825	3256	0.367516	5	4	2	WGD or Segmental		590	65459.5	6.66	8	2	11	229, 147, 48	3	2.86154	Nuclear
EVM0011594	WRKY35	WRKY		chr6	323497-326112	2615	0.366972	3	2	2	WGD or Segmental		314	35777.9	5.56	4	4	9	244, 216, 9	3	2.86154	Extracellular(Secreted)
EVM0011641	WRKY36	WRKY		chr13	870804-879309	8505	0.390665	7	6	2	WGD or Segmental		1105	120803	4.96	19	1	21	647, 617, 430, 118, 39	5	2.86154	Extracellular(Secreted)
EVM0012003	WRKY37	WRKY		chr13	880941-885808	4867	0.359901	6	5	0	Tandem		628	69460.7	6.93	9	3	12	228, 38	2	2.86154	Nuclear
EVM0012335	WRKY38	WRKY		chr1	29911583-29914701	3118	0.367746	6	5	2	WGD or Segmental		586	64230.3	6.05	6	3	10	494, 471, 298, 246, 86, 85, 60, 49	8	2.86154	Nuclear
EVM0012779	WRKY39	WRKY		chr4	7608523-7611727	3204	0.367342	3	2	2	WGD or Segmental		357	40523	9.7	5	2	6	121, 97, 83	3	2.86154	Nuclear
EVM0013107	WRKY40	WRKY		chr1	4209838-4213828	3990	0.330243	3	2	2	Dispersed		145	16755.4	5.7	4	0	5	-	0	2.86154	Nuclear
EVM0013191	WRKY41	WRKY		chr2	14105567-14108046	2479	0.321371	3	2	0	WGD or Segmental		170	19449.6	5.67	5	0	6	67, 47	2	2.86154	Nuclear
EVM0013440	WRKY42	WRKY		chr3	37117329-37121842	4513	0.32809	3	2	2	WGD or Segmental		220	25419.9	9.42	6	1	8	38	1	2.86154	Nuclear
EVM0013586	WRKY43	WRKY		chr8	36038363-36044259	5896	0.36137	6	5	0	Dispersed		700	76891.8	5.82	11	5	16	556, 512, 507	3	2.86154	Nuclear
EVM0015355	WRKY44	WRKY		chr11	417279-421679	4400	0.357873	5	4	3	WGD or Segmental		384	42316.1	8.75	9	1	11	285, 14, 9	3	2.86154	Nuclear
EVM0015581	WRKY45	WRKY		chr2	14370064-14376016	5952	0.317319	3	2	2	WGD or Segmental		227	25990	9.34	4	2	7	65, 48, 36, 29	4	2.86154	Nuclear
EVM0015620	WRKY46	WRKY		chr14	23321986-23324337	2351	0.346939	3	2	1	WGD or Segmental		322	35837.4	6.4	3	4	7	21	1	2.86154	Extracellular(Secreted)
EVM0015658	WRKY47	WRKY		chr16	31135540-31137401	1861	0.346939	3	2	2	WGD or Segmental		277	31739	5.77	6	1	8	199	1	2.86154	Extracellular(Secreted)
EVM0016993	WRKY48	WRKY		chr11	48625353-48626521	1168	0.424294	3	2	0	WGD or Segmental		257	28589	6.02	5	0	6	140	1	2.86154	Nuclear
EVM0017397	WRKY49	WRKY		chr1	30799567-30807180	7613	0.370896	6	5	2	WGD or Segmental		646	70828.7	5.86	9	1	11	629, 531, 519, 391, 363, 266, 163, 144	8	2.86154	Nuclear
EVM0017528	WRKY50	WRKY		chr5	35549022-35554226	5204	0.362728	6	5	2	WGD or Segmental		500	55266.4	8.24	9	5	14	480, 339	2	2.86154	Nuclear
EVM0018537	WRKY51	WRKY		chr12	35014247-35016645	2398	0.372238	2	1	0	WGD or Segmental		188	21270	9.32	4	0	5	9	1	2.86154	Nuclear
EVM0019059	WRKY52	WRKY		chr8	47992235-47994362	2127	0.350564	4	3	2	WGD or Segmental		292	32903.1	8.81	5	3	9	95, 18	2	2.86154	Nuclear
EVM0019123	WRKY53	WRKY		chr11	44109647-44113950	4303	0.314359	6	5	2	WGD or Segmental		555	60850.5	5.75	8	3	12	457, 262, 151, 120	4	2.86154	Nuclear
EVM0019130	WRKY54	WRKY		chr16	31346648-31348822	2174	0.365517	3	2	2	WGD or Segmental		310	34671.5	5.61	5	1	6	178, 94	2	2.86154	Nuclear
EVM0019271	WRKY55	WRKY		chr8	5087134-5090140	3006	0.354506	3	2	2	WGD or Segmental		368	41441.1	9.62	5	4	9	54	1	2.86154	Nuclear
EVM0019470	WRKY56	WRKY		chr11	13814170-13817534	3364	0.345319	3	2	2	WGD or Segmental		343	39003.5	5.84	4	3	8	163, 31	2	2.86154	Extracellular(Secreted)
EVM0019728	WRKY57	WRKY		chr3	42538683-42542827	4144	0.364777	3	2	2	Dispersed		220	24911	9.6	4	1	5	100	1	2.86154	Nuclear
EVM0019815	WRKY58	WRKY		chr4	1273513-1277355	3842	0.32917	3	2	0	WGD or Segmental		218	25210.3	8.7	3	1	5	73, 49, 18	3	2.86154	Nuclear
EVM0021559	WRKY59	WRKY		chr12	34986077-34987834	1757	0.424915	3	2	2	Dispersed		357	39907.1	4.9	5	1	7	199, 118	2	2.86154	Nuclear
EVM0021952	WRKY60	WRKY		chr10	30161575-30163682	2107	0.345825	2	1	0	WGD or Segmental		186	21480.3	9.53	4	1	6	-	0	2.86154	Nuclear
EVM0022089	WRKY61	WRKY		chr5	34978086-34980495	2409	0.369295	3	2	2	WGD or Segmental		244	27736	9.34	5	1	7	185, 14	2	2.86154	Nuclear
EVM0022138	WRKY62	WRKY		chr5	31324487-31327546	3059	0.37451	3	2	2	WGD or Segmental		346	39052.6	9.7	5	4	9	236, 180, 124	3	2.86154	Nuclear
EVM0022223	WRKY63	WRKY		chr1	24361282-24363834	2552	0.361535	3	2	2	WGD or Segmental		270	29925.1	5	5	0	6	142, 18	2	2.86154	Nuclear
EVM0022401	WRKY64	WRKY		chr9	25084701-25088925	4224	0.333491	6	5	0	WGD or Segmental		609	66561.7	6.11	6	1	8	570, 429, 359, 192, 186, 159, 147	7	2.86154	Nuclear
EVM0022558	WRKY65	WRKY		chr14	16370784-16374492	3708	0.347803	5	4	2	WGD or Segmental		657	73281.1	9.15	11	5	15	458, 202, 80, 71	4	2.86154	Nuclear
EVM0003355	YABBY1	YABBY		chr9	21573003-21575260	2257	0.317981	7	6	0	Dispersed		200	22668.8	9	4	3	8	44	1	0.833333	Nuclear
EVM0003462	YABBY2	YABBY		chr14	2051968-2058475	6507	0.33405	6	5	2	Dispersed		170	19122.9	9.18	2	3	6	74	1	0.833333	Nuclear
EVM0004141	YABBY3	YABBY		chr7	28736887-28738486	1599	0.348125	6	5	0	Dispersed		180	20442.7	8.61	4	3	7	-	0	0.833333	Nuclear
EVM0006333	YABBY4	YABBY		chr10	833850-838250	4400	0.330152	7	6	2	WGD or Segmental		183	20650.5	8.5	4	2	7	21	1	0.833333	Nuclear
EVM0011134	YABBY5	YABBY		chr12	30649878-30653231	3353	0.365534	7	6	2	Dispersed		211	23234.5	6.74	4	2	7	101	1	0.833333	Nuclear
EVM0011996	YABBY6	YABBY		chr12	21946038-21956340	10302	0.350675	7	6	2	WGD or Segmental		173	19388.2	8.46	3	2	6	68	1	0.833333	Nuclear
EVM0006906	ZF-HD1	ZF-HD		chr9	25503796-25505123	1327	0.366717	2	1	1	Dispersed		86	9481.37	8.59	3	1	5	-	0	1.7	Cytoplasmic
EVM0009567	ZF-HD2	ZF-HD		chr2	6046996-6048409	1413	0.411598	1	0	2	WGD or Segmental		224	24854.8	7.72	3	4	8	-	0	1.7	Nuclear
EVM0015912	ZF-HD3	ZF-HD		chr9	25515067-25516231	1164	0.365665	1	0	2	WGD or Segmental		278	31151.4	8.79	3	5	7	272, 235, 171, 164, 126	5	1.7	Nuclear
EVM0016145	ZF-HD4	ZF-HD		chr4	12996357-12998389	2032	0.39941	1	0	2	Dispersed		294	32885.3	8.37	3	4	8	88	1	1.7	Nuclear
EVM0016792	ZF-HD5	ZF-HD		chr4	43315239-43317596	2357	0.402884	2	1	3	WGD or Segmental		322	35703.6	6.44	4	4	8	-	0	1.7	Nuclear
EVM0016797	ZF-HD6	ZF-HD		chr7	5518826-5519508	682	0.430454	1	0	2	Dispersed		177	20017.4	7.63	4	3	7	159	1	1.7	Nuclear
EVM0021564	ZF-HD7	ZF-HD		chr7	31580199-31581650	1451	0.412534	1	0	2	WGD or Segmental		311	34522.2	9.01	5	5	10	305, 271, 187, 97, 40	5	1.7	Nuclear
EVM0022868	ZF-HD8	ZF-HD		chr4	18526722-18528006	1284	0.435798	1	0	2	Dispersed		302	33456.6	6.65	5	4	8	14	1	1.7	Nuclear
EVM0023106	ZF-HD9	ZF-HD		chr4	40772006-40773649	1643	0.376521	1	0	2	WGD or Segmental		221	25034.6	6.26	3	4	8	190, 21	2	1.7	Nuclear
EVM0023633	ZF-HD10	ZF-HD		chr4	9277124-9280135	3011	0.37915	2	1	2	WGD or Segmental		328	36007.7	8.99	3	4	7	188, 35	2	1.7	Nuclear

## Sheet: Table S2
Table-S2 Statistical characteristics of chromosal length, TF number and exon number
Choromosome	Choromosome length	TF number	Coefficient of correlation with Choromosome length	TF exon number	Coefficient of correlation with Choromosome length
chr1	36762634	111	P<0.001 R=0.978	467	P<0.001 R=0.918
chr2	33548303	104		435
chr3	59574533	166		710
chr4	45574212	158		625
chr5	35891987	108		472
chr6	29399515	80		300
chr7	33996233	91		409
chr8	52859063	131		607
chr9	27207102	62		278
chr10	31715805	63		287
chr11	50904312	120		556
chr12	37028448	83		407
chr13	33184899	54		249
chr14	35751958	98		433
chr15	29711039	67		261
chr16	32539586	64		311
Contigs	-	42		-

## Sheet: Table S3
Table-S3 Primary and merged TF clusters on chromosome
TF cluster	Chromosome	Region start	Region end	Region length	Cluster type	TF number	involved family	Detailed TFs
1	chr1	3457630	3615175	157545	primary clusters	2	2	Nin-like14, NF-YA4
2	chr1	4209838	4450226	240388	primary clusters	4	4	C3H14, WRKY40, HSF7, MYB117
3	chr1	5749211	5825624	76413	primary clusters	2	2	C2H2-69, bHLH94
4	chr1	8232389	8346883	114494	primary clusters	3	2	MYB_related59, HRT-like2, HRT-like3
5	chr1	10982836	10997368	14532	primary clusters	2	1	NAC35, NAC57
6	chr1	21737037	22081567	344530	merged cluster	4	4	MYB65, GRAS43, MIKC_MADS9, B3-4
7	chr1	23416630	23482977	66347	primary clusters	4	2	bHLH103, B3-8, B3-18, B3-12
8	chr1	23920163	24067135	146972	primary clusters	2	2	BES1-8, DBB5
9	chr1	24361282	24577349	216067	primary clusters	4	4	bHLH104, Dof41, WRKY63, Trihelix34
10	chr1	24933459	25744358	810899	merged cluster	12	9	TCP3, bZIP40, ERF85, LBD34, bHLH28, WOX3, VOZ3, HD-ZIP32, NAC34, ERF61, ERF7, NAC77
11	chr1	26704731	26711910	7179	primary clusters	2	2	ERF77, Dof12
12	chr1	27068983	27083704	14721	primary clusters	2	1	NAC74, NAC4
13	chr1	27870476	28706383	835907	merged cluster	12	5	MYB113, MYB116, bHLH21, bHLH72, GRAS37, bHLH151, MYB125, CO-like2, MYB122, bHLH114, MYB16, C3H43
14	chr1	28953344	29103720	150376	primary clusters	2	2	MYB_related3, HD-ZIP31
15	chr1	29732068	29914701	182633	primary clusters	3	3	MYB5, G2-like15, WRKY38
16	chr1	30176377	30378152	201775	primary clusters	3	3	ERF44, TALE22, C3H5
17	chr1	30799567	30824209	24642	primary clusters	3	2	GRAS31, WRKY24, WRKY49
18	chr1	31069310	31116760	47450	primary clusters	2	2	MYB_related2, SAP1
19	chr1	32044889	32591162	546273	merged cluster	6	5	MYB25, MYB_related18, G2-like3, G2-like21, C2H2-17, WRKY6
20	chr1	34651593	35494338	842745	merged cluster	9	8	MYB92, bHLH102, ERF8, GATA6, HD-ZIP8, MYB_related35, NAC13, bHLH45, C3H24
21	chr1	35803208	36479388	676180	merged cluster	5	5	GATA35, MYB_related55, NF-YA3, MYB103, ERF74
22	chr2	203601	328203	124602	primary clusters	4	3	SAP8, bZIP28, FAR1-29, FAR1-10
23	chr2	896118	1270226	374108	merged cluster	4	4	WOX8, Nin-like11, NAC84, SAP10
24	chr2	2127383	2296910	169527	primary clusters	3	3	FAR1-3, MYB7, bZIP12
25	chr2	2817208	4340861	1523653	merged cluster	20	15	WOX10, bHLH93, E2F/DP4, ARF-25, C2H2-27, BBR-BPC4, NAC14, DBB7, GATA11, DBB1, MIKC_MADS20, MIKC_MADS24, SRS2, TALE5, bZIP63, bHLH162, MYB_related28, MYB_related23, GATA33, GRAS26
26	chr2	4604964	4880775	275811	merged cluster	3	3	GRAS38, NAC30, TALE24
27	chr2	5316606	6307283	990677	merged cluster	15	9	G2-like18, B3-30, Dof22, Dof24, B3-32, B3-27, G2-like25, AP2-25, GATA1, Dof11, ZF-HD2, GATA4, bHLH22, MIKC_MADS18, MYB59
28	chr2	6911566	7367752	456186	merged cluster	7	6	bHLH131, HSF15, NAC10, HSF23, WOX4, ERF99, MYB60
29	chr2	7618532	7642716	24184	primary clusters	2	2	M-type_MADS15, HB-PHD1
30	chr2	8148380	8262695	114315	primary clusters	3	3	LBD22, C2H2-37, bHLH51
31	chr2	8541386	8596433	55047	primary clusters	2	2	GRAS9, MYB_related54
32	chr2	8923115	9763965	840850	merged cluster	11	6	bZIP27, GRF9, HB-other1, M-type_MADS3, TALE21, bHLH144, bHLH49, bHLH31, bHLH120, bHLH69, bHLH135
33	chr2	10519613	10660584	140971	primary clusters	2	2	bHLH40, HD-ZIP23
34	chr2	14105567	14376016	270449	merged cluster	3	2	NF-YC4, WRKY41, WRKY45
35	chr2	14881282	15014274	132992	primary clusters	2	2	bHLH166, ERF27
36	chr2	16903035	17019228	116193	primary clusters	2	2	NAC71, GRAS15
37	chr2	25458372	25677334	218962	primary clusters	2	2	Trihelix10, C2H2-84
38	chr2	26108645	26760855	652210	merged cluster	4	3	Trihelix2, C2H2-19, G2-like45, G2-like35
39	chr2	27309685	27337761	28076	primary clusters	2	1	NAC70, NAC81
40	chr2	30793708	31123475	329767	merged cluster	3	3	C2H2-5, FAR1-27, BBR-BPC1
41	chr3	262856	284966	22110	primary clusters	2	2	ERF50, C2H2-61
42	chr3	694573	833114	138541	primary clusters	3	2	ARF-17, bHLH33, bHLH155
43	chr3	1445216	1698129	252913	merged cluster	3	3	GRAS46, TCP20, NF-YC1
44	chr3	2293564	2523746	230182	primary clusters	5	5	GRAS33, B3-1, bHLH117, ARR-B1, C3H12
45	chr3	4054039	4275129	221090	primary clusters	5	2	bHLH92, bHLH54, bHLH167, HD-ZIP42, bHLH90
46	chr3	4882739	5020726	137987	primary clusters	2	2	E2F/DP6, MYB_related4
47	chr3	5407273	5592348	185075	primary clusters	3	2	C2H2-60, MYB34, C2H2-79
48	chr3	5864305	6198671	334366	merged cluster	4	3	AP2-5, HD-ZIP37, bHLH150, bHLH138
49	chr3	6555369	6823634	268265	merged cluster	3	3	NAC50, bHLH132, M-type_MADS16
50	chr3	11112212	11204761	92549	primary clusters	2	2	bZIP37, CO-like1
51	chr3	13681142	13909158	228016	primary clusters	2	2	C2H2-43, G2-like38
52	chr3	25506484	25724527	218043	primary clusters	2	2	C3H23, NF-YC7
53	chr3	31364976	31800995	436019	merged cluster	5	3	HD-ZIP27, BBR-BPC5, HD-ZIP35, BBR-BPC7, NAC18
54	chr3	32177118	32320041	142923	primary clusters	3	1	FAR1-1, FAR1-6, FAR1-9
55	chr3	32970376	33186574	216198	primary clusters	3	3	ERF71, GRAS32, C2H2-15
56	chr3	33675447	33764653	89206	primary clusters	2	2	ERF81, MIKC_MADS26
57	chr3	34321034	34866033	544999	merged cluster	5	4	bZIP45, C3H17, Whirly1, NAC67, NAC25
58	chr3	37117329	37275816	158487	primary clusters	2	1	WRKY42, WRKY18
59	chr3	40316320	40901040	584720	merged cluster	6	6	M-type_MADS8, HD-ZIP7, MYB95, bHLH1, GRF8, AP2-2
60	chr3	41570326	41726680	156354	primary clusters	3	3	bHLH164, LBD31, GRAS17
61	chr3	42351742	42676265	324523	merged cluster	5	5	WRKY57, MYB73, C2H2-7, ERF60, AP2-19
62	chr3	42971008	43228381	257373	merged cluster	4	3	ERF26, HSF20, bZIP54, HSF8
63	chr3	43888045	44102632	214587	primary clusters	2	2	Dof19, GATA15
64	chr3	44482316	44979134	496818	merged cluster	5	4	Dof35, G2-like16, B3-24, G2-like27, TALE12
65	chr3	45243222	45321007	77785	primary clusters	3	3	HD-ZIP22, bZIP24, C2H2-42
66	chr3	45905412	45984956	79544	primary clusters	3	3	GATA32, MYB_related52, bHLH17
67	chr3	46370829	47586180	1215351	merged cluster	16	12	MYB_related44, bZIP41, TALE3, ERF84, DBB3, SRS4, GATA16, C3H20, DBB2, BBR-BPC2, NAC53, bZIP61, C3H33, FAR1-28, C3H40, C2H2-76
68	chr3	48051085	48255240	204155	primary clusters	2	2	MYB119, bZIP58
69	chr3	49909755	50364324	454569	merged cluster	4	4	Nin-like5, WOX1, MYB_related1, NAC79
70	chr3	50785875	50859921	74046	primary clusters	2	2	FAR1-33, SAP17
71	chr3	51276102	51309156	33054	primary clusters	2	2	ERF55, MYB_related34
72	chr3	51954311	52184303	229992	primary clusters	4	4	NAC48, GRF7, bHLH134, HD-ZIP21
73	chr3	52617421	52846408	228987	primary clusters	3	3	Dof37, bHLH20, ARF-20
74	chr3	53259118	53624886	365768	merged cluster	3	2	ERF32, bHLH29, ERF104
75	chr3	54379603	54459758	80155	primary clusters	2	2	MYB_related27, TCP12
76	chr3	55290558	55601170	310612	merged cluster	3	3	ERF22, MYB_related17, GATA29
77	chr3	57041848	57359467	317619	merged cluster	4	4	bHLH139, C3H47, MYB78, HSF10
78	chr3	57648309	57712952	64643	primary clusters	2	2	HD-ZIP40, G2-like13
79	chr3	58203436	58309020	105584	primary clusters	2	2	BBR-BPC3, G2-like17
80	chr4	390010	755320	365310	merged cluster	5	5	HD-ZIP15, bHLH35, MIKC_MADS22, MYB51, CAMTA1
81	chr4	1021642	1277355	255713	merged cluster	3	3	M-type_MADS4, NF-YB2, WRKY58
82	chr4	1512831	3032057	1519226	merged cluster	19	13	ERF93, Trihelix29, Trihelix8, bZIP39, bZIP64, bHLH73, Dof15, MYB111, NAC56, NAC9, NAC68, GATA31, WRKY12, ARF-12, GRAS25, NAC93, TCP2, C2H2-39, bHLH136
83	chr4	3396943	3555340	158397	primary clusters	5	5	ERF37, C2H2-80, MYB_related6, HB-other5, C3H10
84	chr4	4004854	4424442	419588	merged cluster	4	4	GATA22, MYB86, GRAS11, WRKY20
85	chr4	4647897	4837670	189773	primary clusters	3	3	M-type_MADS13, CAMTA3, SAP22
86	chr4	5448068	5553655	105587	primary clusters	4	2	FAR1-23, FAR1-16, bHLH56, FAR1-8
87	chr4	7084006	7353844	269838	merged cluster	4	4	MYB21, ERF17, ARR-B4, C2H2-54
88	chr4	7601512	8211932	610420	merged cluster	7	5	WRKY39, bHLH127, bHLH59, ERF88, bZIP1, bHLH11, MYB58
89	chr4	8825047	9726832	901785	merged cluster	9	9	BES1-5, HD-ZIP10, GRAS52, GATA26, ZF-HD10, MYB_related38, bHLH124, bZIP29, SRS5
90	chr4	10000497	10069754	69257	primary clusters	2	2	BBR-BPC6, ARF-13
91	chr4	10404006	10466278	62272	primary clusters	3	2	Dof16, GATA23, GATA27
92	chr4	10706500	10913204	206704	primary clusters	5	4	B3-35, Dof31, Dof1, MIKC_MADS4, MYB85
93	chr4	11653682	12047142	393460	merged cluster	5	4	bZIP56, bHLH44, WRKY26, ERF33, bHLH66
94	chr4	12996357	13475060	478703	merged cluster	6	4	ZF-HD4, FAR1-21, M-type_MADS19, M-type_MADS9, M-type_MADS7, bHLH97
95	chr4	13746389	14054186	307797	merged cluster	4	4	bHLH34, MYB69, C2H2-38, HD-ZIP16
96	chr4	14451893	14814023	362130	merged cluster	3	3	ERF49, MIKC_MADS7, bZIP50
97	chr4	15520758	15722753	201995	primary clusters	3	3	Trihelix14, bZIP21, GRAS40
98	chr4	16232558	16698755	466197	merged cluster	6	5	bHLH143, MYB48, C3H32, NAC2, NAC37, GATA13
99	chr4	18492473	18610463	117990	primary clusters	5	5	MYB1, ZF-HD8, bHLH123, C2H2-3, bZIP38
100	chr4	19175876	19853267	677391	merged cluster	6	5	ERF105, ERF24, HD-ZIP11, MYB27, bHLH110, AP2-24
101	chr4	20700521	20858489	157968	primary clusters	2	2	bHLH142, C2H2-55
102	chr4	21463675	21565678	102003	primary clusters	3	1	HSF24, HSF9, HSF1
103	chr4	36228091	36295324	67233	primary clusters	2	1	bHLH106, bHLH42
104	chr4	38470989	38525894	54905	primary clusters	2	1	ERF10, ERF14
105	chr4	38849100	38882508	33408	primary clusters	2	1	ERF52, ERF72
106	chr4	39289548	39346293	56745	primary clusters	2	1	B3-31, B3-25
107	chr4	40017852	40185543	167691	primary clusters	2	1	bHLH48, bHLH24
108	chr4	40772006	41222449	450443	merged cluster	4	3	ZF-HD9, GATA7, GATA2, MYB_related7
109	chr4	41510773	41557727	46954	primary clusters	3	1	B3-22, B3-9, B3-34
110	chr4	41906084	42398829	492745	merged cluster	5	5	Dof4, NAC5, bZIP48, MIKC_MADS12, SRS1
111	chr4	43315239	43370561	55322	primary clusters	2	2	ZF-HD5, MYB_related47
112	chr4	43797514	43830710	33196	primary clusters	2	2	C2H2-13, bZIP13
113	chr4	45157592	45267936	110344	primary clusters	2	2	bZIP47, bHLH85
114	chr5	558094	1436333	878239	merged cluster	16	14	LFY1, ERF31, Trihelix9, ARF-18, bHLH133, TCP24, bHLH81, B3-29, CO-like9, NAC72, TCP4, SAP23, WRKY5, RAV1, CAMTA4, NF-YC13
115	chr5	3114226	3227262	113036	primary clusters	2	2	MYB10, LBD24
116	chr5	3494608	4176256	681648	merged cluster	8	4	MYB46, TALE19, Dof39, bHLH99, bHLH98, bHLH18, bHLH46, bHLH53
117	chr5	5564014	6489162	925148	merged cluster	14	8	MYB118, HD-ZIP13, bHLH68, AP2-13, AP2-10, NAC92, MYB40, Nin-like3, G2-like23, Dof27, MYB124, NAC16, NAC64, MYB126
118	chr5	7086841	7143431	56590	primary clusters	3	3	FAR1-24, WRKY1, C2H2-70
119	chr5	8819151	8921651	102500	primary clusters	2	2	Dof34, bHLH87
120	chr5	20983983	21121057	137074	primary clusters	2	2	TCP18, NAC20
121	chr5	26315934	26381564	65630	primary clusters	2	2	ERF62, bHLH158
122	chr5	27593699	27880376	286677	merged cluster	4	3	Nin-like15, FAR1-22, FAR1-13, ERF87
123	chr5	29444251	29485581	41330	primary clusters	3	2	G2-like6, G2-like34, B3-15
124	chr5	30089257	30481488	392231	merged cluster	7	5	NAC11, MYB13, ERF57, ERF94, ERF35, bHLH107, LBD10
125	chr5	31319338	31552277	232939	primary clusters	5	4	ERF28, bHLH86, bHLH30, WRKY62, bZIP49
126	chr5	31870428	31908978	38550	primary clusters	2	2	C2H2-44, HSF17
127	chr5	33452599	33886798	434199	merged cluster	9	7	NAC8, ERF95, C3H2, ARF-22, NAC21, NF-YB8, NAC15, C2H2-49, HB-other11
128	chr5	34331937	34742240	410303	merged cluster	6	6	C3H36, FAR1-34, bZIP26, GRAS41, WRKY32, CAMTA5
129	chr5	34978086	35694387	716301	merged cluster	6	4	WRKY61, MYB15, SAP9, WRKY50, bHLH60, MYB70
130	chr6	323497	507005	183508	primary clusters	4	2	WRKY35, WRKY21, WRKY3, B3-14
131	chr6	1078569	1608901	530332	merged cluster	5	4	ERF63, WRKY34, LBD23, LBD32, Trihelix41
132	chr6	1859956	1876623	16667	primary clusters	2	2	C3H51, Trihelix3
133	chr6	2399373	2503625	104252	primary clusters	2	2	C2H2-23, MYB112
134	chr6	3253982	3765955	511973	merged cluster	6	5	GeBP3, C2H2-56, GRAS3, HSF16, Trihelix26, Trihelix19
135	chr6	4018345	4642385	624040	merged cluster	6	5	C2H2-12, NAC31, MYB8, E2F/DP11, TCP7, C2H2-11
136	chr6	4919106	5824546	905440	merged cluster	12	12	ERF54, ARF-6, HD-ZIP2, GATA19, C2H2-34, NAC55, S1Fa-like3, LBD17, Dof6, AP2-3, C3H9, WRKY19
137	chr6	6463948	7516466	1052518	merged cluster	10	7	Trihelix23, MYB44, C2H2-75, WOX6, Dof32, MYB28, Trihelix25, ERF73, ERF42, GRF4
138	chr6	7912919	8323638	410719	merged cluster	4	2	bZIP34, bZIP31, bZIP36, NF-YB14
139	chr6	8935949	9255127	319178	merged cluster	3	3	MYB114, NAC39, E2F/DP7
140	chr6	26111205	26149926	38721	primary clusters	2	2	EIL1, MYB_related11
141	chr6	26961326	26990185	28859	primary clusters	2	2	C2H2-10, NF-YC5
142	chr6	27825694	27852343	26649	primary clusters	2	2	MYB_related48, MYB49
143	chr6	28541991	29324540	782549	merged cluster	8	6	AP2-14, MYB81, Dof23, MYB90, NAC27, FAR1-4, bZIP32, FAR1-7
144	chr7	1880732	1906373	25641	primary clusters	2	2	C3H30, ARF-9
145	chr7	2748751	3106670	357919	merged cluster	5	4	C2H2-30, G2-like32, bHLH25, NAC87, NAC41
146	chr7	3889874	4170419	280545	merged cluster	3	3	GRAS23, GeBP1, HSF14
147	chr7	5275885	5519508	243623	primary clusters	4	4	C2H2-6, BBR-BPC8, HD-ZIP1, ZF-HD6
148	chr7	6289326	6318772	29446	primary clusters	2	2	C2H2-32, bZIP6
149	chr7	7440223	7472712	32489	primary clusters	2	1	MYB6, MYB100
150	chr7	20885615	21073074	187459	primary clusters	3	2	bHLH129, bHLH23, B3-19
151	chr7	21365132	21481289	116157	primary clusters	2	2	TCP11, bHLH153
152	chr7	24138805	24361047	222242	primary clusters	2	2	C2H2-71, MIKC_MADS16
153	chr7	26497463	26687957	190494	primary clusters	3	3	ARR-B7, C3H1, C2H2-2
154	chr7	27772625	27999339	226714	primary clusters	2	2	ERF41, MYB56
155	chr7	28572388	28999560	427172	merged cluster	5	4	YABBY3, MYB45, TALE20, MYB110, Dof38
156	chr7	29352241	29607892	255651	merged cluster	4	2	bHLH121, bHLH3, bHLH58, HD-ZIP19
157	chr7	30553547	32138508	1584961	merged cluster	23	15	MYB_related25, bHLH6, LBD8, Whirly2, AP2-6, MYB23, HD-ZIP41, bHLH149, WRKY30, ERF6, AP2-22, bHLH7, TCP13, NAC69, MYB26, ZF-HD7, Nin-like8, NAC89, MYB37, Dof20, G2-like10, WRKY29, ERF11
158	chr7	32411834	32586874	175040	primary clusters	3	3	MYB99, WRKY13, C2H2-66
159	chr7	32956079	33429555	473476	merged cluster	9	7	TCP6, SAP14, GRAS47, MYB101, MIKC_MADS2, Dof21, MIKC_MADS17, bHLH4, bHLH168
160	chr7	33701691	33798588	96897	primary clusters	2	2	bHLH108, NF-YB12
161	chr8	74002	700588	626586	merged cluster	9	8	TALE1, C2H2-68, C2H2-46, LBD26, G2-like31, WRKY8, MYB_related42, MYB4, Dof14
162	chr8	1108250	1374466	266216	merged cluster	4	4	GeBP7, MYB87, C2H2-25, E2F/DP1
163	chr8	1635120	1673039	37919	primary clusters	2	2	GATA9, HD-ZIP3
164	chr8	1938650	2342151	403501	merged cluster	7	7	MYB41, LBD21, Dof3, AP2-18, MYB_related32, WOX2, NF-YB10
165	chr8	4533399	4568918	35519	primary clusters	2	2	G2-like30, C3H13
166	chr8	4827475	5090140	262665	merged cluster	4	3	G2-like37, GRAS18, GRAS51, WRKY55
167	chr8	5837930	5948276	110346	primary clusters	3	3	C2H2-88, Trihelix35, CPP5
168	chr8	6769455	6800990	31535	primary clusters	2	2	M-type_MADS12, bHLH57
169	chr8	8908331	9122090	213759	primary clusters	3	3	NF-YB5, C3H49, MYB_related57
170	chr8	10793257	10816735	23478	primary clusters	3	1	ERF21, ERF30, ERF91
171	chr8	11192542	11340327	147785	primary clusters	2	2	FAR1-14, MYB84
172	chr8	11611729	11925806	314077	merged cluster	4	3	bZIP57, CAMTA2, bZIP42, TALE8
173	chr8	15288657	15727885	439228	merged cluster	4	4	M-type_MADS6, bHLH38, bZIP19, MYB121
174	chr8	32868058	32962136	94078	primary clusters	2	1	GeBP4, GeBP2
175	chr8	34383846	34542256	158410	primary clusters	2	2	AP2-12, E2F/DP8
176	chr8	37563263	37640209	76946	primary clusters	2	2	GATA8, bHLH160
177	chr8	40201891	40354126	152235	primary clusters	3	3	SAP5, MYB_related13, C3H19
178	chr8	41396873	41537411	140538	primary clusters	3	3	MYB36, C3H22, NF-YA7
179	chr8	43341501	43756746	415245	merged cluster	4	3	SRS3, Trihelix18, Trihelix38, bHLH79
180	chr8	44289276	44535030	245754	primary clusters	3	3	ERF83, bZIP33, B3-2
181	chr8	45540661	45552027	11366	primary clusters	2	2	M-type_MADS20, GATA14
182	chr8	45908761	46134300	225539	primary clusters	3	3	GATA12, bHLH19, CPP6
183	chr8	46372624	46402202	29578	primary clusters	2	2	Trihelix12, CPP8
184	chr8	47605529	48481657	876128	merged cluster	9	7	ERF107, C2H2-74, ARR-B6, ARR-B3, FAR1-25, WRKY52, WRKY27, bZIP5, AP2-21
185	chr8	49018033	49718155	700122	merged cluster	8	7	CO-like10, MYB91, ARR-B17, C2H2-50, AP2-23, C2H2-83, SAP16, HD-ZIP20
186	chr8	49963810	50064126	100316	primary clusters	3	3	bHLH100, GATA24, HB-PHD2
187	chr8	51047855	51276588	228733	primary clusters	4	4	ERF98, G2-like42, SAP21, HSF13
188	chr8	51628238	51716830	88592	primary clusters	2	2	GRF6, G2-like20
189	chr8	52124057	52372414	248357	primary clusters	5	4	ERF56, ARF-16, Trihelix28, ERF90, bHLH163
190	chr9	351230	398026	46796	primary clusters	2	1	MYB62, MYB12
191	chr9	1380803	1543367	162564	primary clusters	2	2	C2H2-22, MYB_related22
192	chr9	8054606	8192679	138073	primary clusters	2	2	Nin-like10, bHLH141
193	chr9	17485432	17568031	82599	primary clusters	2	2	MYB71, bHLH147
194	chr9	18323207	18520944	197737	primary clusters	2	2	LBD6, CO-like7
195	chr9	20188343	20299729	111386	primary clusters	2	2	RAV2, TCP22
196	chr9	21284201	21575260	291059	merged cluster	4	3	bHLH27, bHLH154, YABBY1, MIKC_MADS6
197	chr9	22168601	22322188	153587	primary clusters	2	2	C2H2-28, bHLH126
198	chr9	22592974	23224204	631230	merged cluster	7	7	MYB107, ERF16, Dof33, G2-like4, ARR-B2, NAC24, LBD4
199	chr9	23815023	23887387	72364	primary clusters	2	2	bHLH157, HD-ZIP30
200	chr9	24313159	24490172	177013	primary clusters	3	3	E2F/DP2, bHLH9, C2H2-89
201	chr9	24845355	25516231	670876	merged cluster	9	8	LBD25, AP2-17, WRKY64, HD-ZIP39, bHLH36, TCP8, MYB120, ZF-HD1, ZF-HD3
202	chr9	26493867	27002571	508704	merged cluster	8	7	NF-YC11, MIKC_MADS5, TCP16, CAMTA7, GRAS50, bHLH112, bHLH71, ARF-3
203	chr10	190646	429491	238845	primary clusters	4	3	bHLH161, Trihelix5, CPP7, CPP2
204	chr10	1909226	2244101	334875	merged cluster	3	3	C2H2-64, TALE9, ARR-B18
205	chr10	6725437	6826245	100808	primary clusters	2	2	bHLH8, GATA25
206	chr10	11414742	11648015	233273	primary clusters	2	2	SAP4, ERF103
207	chr10	23569628	23672599	102971	primary clusters	2	2	MYB_related9, ERF18
208	chr10	24104801	24266254	161453	primary clusters	3	3	HD-ZIP5, MYB29, ERF66
209	chr10	27960166	28193852	233686	primary clusters	3	3	TCP1, MIKC_MADS25, TALE17
210	chr10	28439731	28849715	409984	merged cluster	7	4	ERF45, ERF97, ARR-B8, ERF58, ARR-B15, GRAS28, HD-ZIP9
211	chr10	29145603	29191651	46048	primary clusters	2	2	NF-YC6, MYB2
212	chr10	29486646	29602887	116241	primary clusters	3	3	bHLH119, C2H2-16, BES1-2
213	chr10	29919664	30163682	244018	primary clusters	3	3	GRAS30, MYB_related21, WRKY60
214	chr10	30507539	30766629	259090	merged cluster	4	3	bZIP53, WRKY17, WRKY25, MYB_related37
215	chr10	31132588	31696672	564084	merged cluster	6	4	bHLH165, ARF-19, Dof2, bHLH55, bHLH74, NAC22
216	chr11	289681	421679	131998	primary clusters	3	3	FAR1-31, GRAS44, WRKY44
217	chr11	1685364	1795454	110090	primary clusters	4	3	HB-other6, HB-other10, GRAS13, bHLH125
218	chr11	3829986	4245820	415834	merged cluster	5	5	bHLH146, SAP13, G2-like11, C2H2-72, ARF-2
219	chr11	4490113	4508505	18392	primary clusters	2	2	ERF101, bZIP23
220	chr11	5367100	5482477	115377	primary clusters	3	3	WRKY22, BES1-7, MYB_related40
221	chr11	6231329	6296092	64763	primary clusters	2	2	WRKY23, Nin-like9
222	chr11	8682315	8955998	273683	merged cluster	9	3	NAC3, NAC62, B3-20, NAC60, NAC58, NAC32, NAC47, NAC88, MYB_related46
223	chr11	9615611	9914184	298573	merged cluster	3	3	NAC83, bHLH77, HD-ZIP26
224	chr11	10854339	11434664	580325	merged cluster	9	5	LBD9, Nin-like13, ARF-14, Nin-like6, bHLH89, NAC49, NAC23, NAC38, NAC17
225	chr11	30530898	30674141	143243	primary clusters	2	2	FAR1-32, ERF78
226	chr11	32218246	32562363	344117	merged cluster	5	2	B3-6, B3-11, ERF102, ERF5, ERF34
227	chr11	38550216	38822207	271991	merged cluster	3	3	C3H45, bHLH82, MYB52
228	chr11	39850712	40187362	336650	merged cluster	4	4	HSF22, G2-like19, B3-7, bZIP59
229	chr11	40525005	40908832	383827	merged cluster	4	4	C2H2-73, GRF1, bHLH156, Trihelix13
230	chr11	41691492	41747756	56264	primary clusters	2	2	MYB_related39, HB-other7
231	chr11	42687337	42853412	166075	primary clusters	3	3	NF-YB11, FAR1-26, MYB_related33
232	chr11	43701871	43844816	142945	primary clusters	2	2	C3H44, TALE15
233	chr11	45979164	46226753	247589	primary clusters	6	3	bHLH115, NZZ/SPL3, MYB72, MYB115, MYB42, MYB67
234	chr11	46594461	46738137	143676	primary clusters	2	2	NAC51, B3-28
235	chr11	47041669	47370903	329234	merged cluster	7	6	ARF-10, NAC7, HB-other9, G2-like14, NAC44, ERF106, Dof10
236	chr11	47610610	47997901	387291	merged cluster	4	4	Dof7, ERF38, bZIP30, TCP17
237	chr11	48625353	48873641	248288	primary clusters	3	3	WRKY48, HSF12, BES1-4
238	chr11	50567504	50666772	99268	primary clusters	2	2	TCP25, ARF-21
239	chr12	208761	691107	482346	merged cluster	6	6	C3H11, FAR1-15, ARF-1, GRAS48, MYB_related19, Nin-like2
240	chr12	953311	1027977	74666	primary clusters	2	1	MYB_related56, MYB_related30
241	chr12	1449773	1511636	61863	primary clusters	2	2	LBD29, HSF4
242	chr12	3871063	3958159	87096	primary clusters	2	2	MYB123, NAC12
243	chr12	5691158	5916658	225500	primary clusters	3	3	CPP3, HD-ZIP28, MYB82
244	chr12	18459981	18525588	65607	primary clusters	2	2	HB-other3, C3H50
245	chr12	24071714	24122066	50352	primary clusters	2	2	AP2-26, Trihelix7
246	chr12	25364945	25584363	219418	primary clusters	2	1	WRKY10, WRKY4
247	chr12	26859882	26919514	59632	primary clusters	2	2	ERF36, TALE13
248	chr12	29481983	29773069	291086	merged cluster	3	3	ERF46, SAP15, GATA5
249	chr12	30020409	30060083	39674	primary clusters	2	2	bHLH105, C2H2-24
250	chr12	30649878	30701666	51788	primary clusters	2	2	YABBY5, NAC82
251	chr12	31596509	31625674	29165	primary clusters	2	1	LBD5, LBD11
252	chr12	32045544	32536784	491240	merged cluster	10	6	ARR-B11, bHLH130, bHLH75, ARR-B14, bHLH65, MIKC_MADS3, TCP10, MIKC_MADS1, M-type_MADS5, TALE6
253	chr12	32935734	33363999	428265	merged cluster	5	5	ARR-B13, GRAS45, HD-ZIP33, HSF18, MYB79
254	chr12	33844141	33881210	37069	primary clusters	2	1	MYB61, MYB43
255	chr12	34855286	35016645	161359	primary clusters	3	2	MYB47, WRKY59, WRKY51
256	chr12	35325863	35560463	234600	primary clusters	4	4	bZIP9, ERF75, bHLH111, MYB_related14
257	chr12	35804241	36321743	517502	merged cluster	7	6	bHLH84, ERF64, ARF-27, LBD3, Dof8, HD-ZIP38, HD-ZIP44
258	chr12	36640096	36824225	184129	primary clusters	2	1	bHLH122, bHLH76
259	chr13	67081	885808	818727	merged cluster	10	7	C2H2-33, G2-like7, CO-like5, FAR1-20, NF-YB4, NF-YB9, FAR1-19, GRAS19, WRKY36, WRKY37
260	chr13	2900145	3019892	119747	primary clusters	3	3	bHLH64, M-type_MADS1, GRAS22
261	chr13	5685184	5905246	220062	primary clusters	3	2	NAC6, ERF86, NAC29
262	chr13	6715548	7503222	787674	merged cluster	10	8	Dof25, Dof17, SAP3, C3H28, ERF48, HB-other12, C2H2-29, ARF-11, VOZ1, VOZ2
263	chr13	9523741	9829905	306164	merged cluster	3	3	Dof30, Trihelix40, G2-like29
264	chr13	31715799	31739130	23331	primary clusters	2	2	NAC75, MYB_related43
265	chr13	32695319	32823444	128125	primary clusters	2	2	NAC33, C3H39
266	chr14	89447	511894	422447	merged cluster	5	5	MIKC_MADS14, AP2-1, bHLH32, NAC36, GRAS6
267	chr14	781094	811036	29942	primary clusters	2	2	C3H37, bZIP7
268	chr14	1288164	1573579	285415	merged cluster	4	4	WRKY31, GATA34, C3H34, LBD14
269	chr14	2051968	2363300	311332	merged cluster	4	4	YABBY2, NF-YA2, Dof5, TALE11
270	chr14	2625097	3442802	817705	merged cluster	7	6	E2F/DP9, B3-16, MYB_related20, NAC42, bZIP46, C2H2-47, bZIP11
271	chr14	3678522	4002742	324220	merged cluster	5	4	Trihelix32, MYB11, MYB108, Dof9, E2F/DP5
272	chr14	4238656	4295640	56984	primary clusters	2	2	C2H2-78, MYB38
273	chr14	4979930	5720118	740188	merged cluster	13	12	MYB_related53, AP2-11, NF-YB1, LBD33, C3H16, S1Fa-like2, ARF-24, C2H2-4, NF-YC12, ARF-7, HD-ZIP4, GATA18, ERF13
274	chr14	5965883	6081371	115488	primary clusters	3	3	TALE18, TCP23, MYB_related31
275	chr14	6675350	6725616	50266	primary clusters	2	2	C2H2-82, NAC73
276	chr14	7145633	7160415	14782	primary clusters	2	2	NAC91, NZZ/SPL4
277	chr14	7539718	8017239	477521	merged cluster	5	5	HD-ZIP12, C2H2-58, HSF19, MYB_related50, GRAS36
278	chr14	8279493	8437162	157669	primary clusters	4	3	G2-like28, C2H2-65, C2H2-63, GeBP5
279	chr14	11971027	12002835	31808	primary clusters	2	2	Trihelix24, C3H48
280	chr14	12882943	13395088	512145	merged cluster	5	5	bHLH118, ERF108, Trihelix33, LBD18, bZIP25
281	chr14	30157799	30631115	473316	merged cluster	4	4	HD-ZIP29, E2F/DP3, SAP25, G2-like44
282	chr14	33094756	33230481	135725	primary clusters	4	2	GATA30, GATA21, GATA3, C3H46
283	chr14	34134968	34174748	39780	primary clusters	2	2	G2-like2, bZIP51
284	chr14	34884796	34980389	95593	primary clusters	2	2	C2H2-77, MYB74
285	chr14	35278207	35712210	434003	merged cluster	4	3	MYB19, G2-like40, G2-like41, Dof40
286	chr15	166537	563581	397044	merged cluster	6	4	EIL2, NAC19, NAC86, MYB31, WOX9, MYB75
287	chr15	901697	1181716	280019	merged cluster	3	3	M-type_MADS17, MYB39, C2H2-14
288	chr15	1599798	1758125	158327	primary clusters	2	2	HD-ZIP14, C3H21
289	chr15	2132746	2293290	160544	primary clusters	5	5	Trihelix36, C2H2-53, MYB106, NF-YA1, C3H4
290	chr15	5561549	5705017	143468	primary clusters	2	2	bHLH61, HB-other8
291	chr15	10210269	10359938	149669	primary clusters	2	2	ERF89, HSF21
292	chr15	24007715	24315417	307702	merged cluster	3	3	NF-YB6, Dof29, LBD13
293	chr15	24953420	25071268	117848	primary clusters	3	3	HD-ZIP25, ARF-4, GATA20
294	chr15	25594248	25733516	139268	primary clusters	2	2	MYB_related29, MYB83
295	chr15	26070775	26102852	32077	primary clusters	2	2	bHLH10, C2H2-48
296	chr15	26501618	27322074	820456	merged cluster	8	5	Trihelix22, C2H2-62, Trihelix1, ERF82, ERF96, GRF3, C2H2-9, MYB57
297	chr15	27553114	28082869	529755	merged cluster	8	6	NAC43, NAC80, WOX5, MYB30, bZIP35, GRAS16, G2-like12, G2-like24
298	chr15	28500761	28568046	67285	primary clusters	2	1	ERF23, ERF12
299	chr15	28854231	29211153	356922	merged cluster	6	5	LBD30, bZIP52, B3-21, WRKY7, WRKY28, ERF70
300	chr16	2047615	2225006	177391	primary clusters	2	2	GRAS34, Nin-like1
301	chr16	3286844	3685435	398591	merged cluster	6	3	bHLH78, FAR1-18, DBB4, FAR1-12, FAR1-5, FAR1-30
302	chr16	5978335	6214466	236131	primary clusters	2	2	AP2-4, bHLH14
303	chr16	17729599	17734320	4721	primary clusters	2	2	Trihelix6, B3-5
304	chr16	23678705	23853885	175180	primary clusters	2	2	GRAS7, NAC63
305	chr16	25380312	25408403	28091	primary clusters	2	1	ERF59, ERF76
306	chr16	26139586	26231242	91656	primary clusters	3	2	C2H2-45, C2H2-52, LBD12
307	chr16	26853616	27099157	245541	primary clusters	3	3	C2H2-81, Trihelix20, CPP1
308	chr16	27991954	28217751	225797	primary clusters	4	2	bHLH62, NF-YC10, bHLH70, bHLH5
309	chr16	28731713	29045522	313809	merged cluster	3	3	ARF-23, SAP11, CO-like6
310	chr16	29275792	29499055	223263	primary clusters	3	3	NF-YB3, MYB_related24, C3H41
311	chr16	30680075	30787473	107398	primary clusters	3	3	ARR-B5, GATA28, C2H2-40
312	chr16	31039293	31931598	892305	merged cluster	10	9	bZIP8, TALE4, GRAS20, WRKY47, WRKY54, MYB94, MYB_related26, M-type_MADS14, CAMTA6, SAP24
313	chr16	32213468	32468984	255516	merged cluster	8	8	C3H6, GeBP6, C2H2-59, M-type_MADS18, bHLH96, WRKY33, bZIP43, MYB63

## Sheet: Table S4
Table-S4 Variation coefficient of TFs
TF family	number of member	CV of gene characteristics				CV of protein characteristics
		Gene length	Exon number	GC%		Number of Amino Acid	Molecular weight	Theoretical pI	Extended	Helical	Other
All TF	1602	1.13182	0.794368	0.0875233		0.557211	0.552783	0.22315	1.13579	0.954397	0.795848
AP2	26	0.619819	0.116902	0.0437275		0.267005	0.2586	0.189594	0.326594	0.306884	0.246057
ARF	27	0.454663	0.329485	0.0382282		0.173529	0.177156	0.112026	0.102853	0.192641	0.108614
ARR-B	18	0.397497	0.257982	0.0495487		0.236875	0.224793	0.0957207	0.455821	0.515138	0.440768
B3	37	0.801584	0.711354	0.0631098		0.532216	0.515888	0.193144	0.406059	0.420296	0.367045
BBR-BPC	8	0.886457	0.267261	0.084213		0.0875073	0.0921832	0.0184546	0.166378	0.215361	0.132803
BES1	8	0.66303	0.806517	0.0644761		0.503937	0.521222	0.217721	0.93522	0.918085	0.850048
bHLH	168	0.961876	0.517631	0.0815686		0.427212	0.418854	0.235066	0.955041	0.500117	0.58301
bZIP	65	0.841641	0.727205	0.0622837		0.395476	0.384178	0.203555	2.44148	0.858096	0.812025
C2H2	89	1.0101	0.954715	0.098626		0.615704	0.617106	0.192043	0.649012	1.72543	0.699527
C3H	51	0.758149	0.581841	0.0748063		0.486391	0.486889	0.188364	1.44548	1.10266	0.859297
CAMTA	7	0.388446	0.102378	0.018849		0.148801	0.148272	0.110293	0.101215	0.265362	0.143758
CO-like	10	0.529386	0.464006	0.0582802		0.103802	0.105567	0.149124	0.199068	0.24636	0.120517
CPP	8	0.292793	0.18306	0.0341773		0.260539	0.264015	0.126842	0.559835	0.360317	0.202603
DBB	7	0.665656	0.25609	0.0668645		0.18147	0.17765	0.118666	0.20787	0.374166	0.184546
Dof	41	0.902123	0.395599	0.0843701		0.284128	0.279041	0.169123	0.869977	1.25937	0.5116
E2F/DP	11	0.426165	0.290666	0.0474777		0.153373	0.148557	0.253942	0.170287	0.485264	0.207289
EIL	2	0.203963	0.282843	0.0101133		0.0447834	0.0486143	0.0196966	0.282843	0.25713	0.0362619
ERF	109	3.17306	0.790909	0.0805544		0.300218	0.300005	0.252522	0.341122	0.562428	0.277816
FAR1	34	0.50686	0.505406	0.0496505		0.491831	0.489446	0.17671	0.501026	0.582096	0.512543
G2-like	46	0.64548	0.293799	0.0690685		0.217242	0.215442	0.176002	0.753671	0.307401	0.239406
GATA	36	0.996825	0.731262	0.0727093		0.411535	0.404619	0.247421	0.888155	0.981666	0.683324
GeBP	8	0.290904	0	0.050912		0.162892	0.145151	0.295721	2.82843	0.141825	0.12422
GRAS	52	0.540289	0.465606	0.073288		0.241234	0.237749	0.132532	0.20572	0.185699	0.170402
GRF	10	0.339529	0.14555	0.0593901		0.324216	0.313235	0.130116	0.814885	0.342907	0.348756
HB-other	12	0.608794	0.602156	0.0520087		0.813008	0.808429	0.215495	0.938985	0.873126	0.830286
HB-PHD	2	0.356312	0.0673435	0.00886939		0.33692	0.322395	0.375883	1.18238	0.31427	0.805565
HD-ZIP	44	0.724243	0.801583	0.071179		0.575067	0.555599	0.206263	1.11327	0.871167	0.927535
HRT-like	4	0.575877	0.153846	0.0113983		0.173489	0.176713	0.00822709	0.214793	0.204124	0.196427
HSF	24	0.817611	0.768847	0.0595675		0.345616	0.329293	0.24859	0.870581	0.355564	0.453444
LBD	35	1.76737	0.67163	0.0894772		0.290387	0.30182	0.173066	1.25869	0.369194	0.382682
LFY	1	-	-	-		-	-	-	-	-	-
LSD	2	0.323767	0.385695	0.0284619		0.370621	0.364011	0.120051	0.471405	0	0.424264
MIKC_MADS	26	0.964115	0.180533	0.0473437		0.163187	0.158615	0.166923	0.25652	0.188853	0.125613
M-type_MADS	20	1.628	1.26587	0.127482		0.469871	0.470332	0.242228	0.702805	0.638693	0.579693
MYB	126	0.975308	0.616898	0.0794542		0.610095	0.592506	0.199794	3.61517	0.507856	0.677177
MYB_related	59	0.94193	0.7905	0.0583249		0.643051	0.645896	0.21975	1.24148	0.725867	0.708361
NAC	93	0.682231	0.386747	0.0650552		0.328058	0.321401	0.220385	0.184901	0.820238	0.22022
NF-YA	7	0.635082	0.0615291	0.0210304		0.168847	0.163315	0.0512596	0.371574	0.179771	0.14122
NF-YB	14	1.11086	0.781907	0.0764798		0.134234	0.12421	0.143949	1.03775	0.201939	0.179587
NF-YC	13	0.786992	0.627868	0.107414		0.28771	0.285772	0.234391	2.59629	0.267504	0.237378
Nin-like	15	0.787003	0.1867	0.0485086		0.641448	0.626097	0.211488	0.949754	0.520107	0.679899
NZZ/SPL	4	0.171414	0.164957	0.0162323		0.276469	0.253885	0.0919721	0.285714	0.425523	0.253011
RAV	2	0.330772	0	0.0257591		0.00980731	0.0172641	0.11262	0	0	0.0456198
S1Fa-like	3	0.114793	0.247436	0.0686146		1.25236	1.24192	0.141128	1.73205	1.01379	1.26631
SAP	25	0.758902	0.65225	0.0571849		0.637348	0.64031	0.187277	0.956393	1.20398	0.948464
SRS	5	0.374395	0	0.0453683		0.04325	0.0218224	0.0920736	0.123038	0.559017	0.135735
STAT	1	-	-	-		-	-	-	-	-	-
TALE	24	0.435914	0.131876	0.0483173		0.351503	0.34296	0.121827	1.02452	0.158032	0.261634
TCP	26	1.48614	0.573376	0.0709526		0.220832	0.229222	0.172291	0.915212	0.383272	0.389836
Trihelix	41	1.37377	0.991961	0.080901		0.351698	0.339996	0.221156	2.34521	0.423055	0.655683
VOZ	3	0.325763	0	0.0215112		0.158896	0.169144	0.0663155	0.0911606	0.330719	0.135761
Whirly	2	0.688047	0.0942809	0.0299604		0.0103227	0.00121406	0.0536857	0.0673435	0.471405	0.101015
WOX	10	1.06858	0.31427	0.0527023		0.215777	0.205271	0.176103	0.792062	0.292005	0.301169
WRKY	65	0.589156	0.338129	0.0744354		0.475946	0.462738	0.230748	0.508668	0.804094	0.419944
YABBY	6	0.681727	0.0774597	0.0497905		0.0863074	0.0808232	0.10333	0.239046	0.219089	0.110162
ZF-HD	10	0.40758	0.371574	0.0634673		0.304515	0.301086	0.136815	0.234243	0.298761	0.166436

## Sheet: Table S5
Table-S5 Relationship between GC content and both gene length and exon number
TF	Gene length	GC%	Coefficient of correlation with Choromosome length	Exon number	Coefficient of correlation with Choromosome length
AP2-1	7279	0.361401	P<0.001, R= -0.31	9	P<0.001, R= 0.54
AP2-2	3891	0.386177		9
AP2-3	3656	0.361772		9
AP2-4	3949	0.37038		8
AP2-5	4799	0.345417		7
AP2-6	3528	0.359592		7
AP2-7	3244	0.357781		8
AP2-8	3230	0.32281		8
AP2-9	12105	0.353131		8
AP2-10	15893	0.361205		10
AP2-11	4131	0.371007		10
AP2-12	3523	0.35017		8
AP2-13	5285	0.356602		8
AP2-14	3009	0.364452		7
AP2-15	3287	0.376825		9
AP2-16	4146	0.372076		10
AP2-17	2886	0.366124		8
AP2-18	3678	0.373743		10
AP2-19	3714	0.376312		10
AP2-20	3535	0.360011		8
AP2-21	4382	0.333561		8
AP2-22	3332	0.376838		7
AP2-23	3233	0.385281		9
AP2-24	3489	0.380229		9
AP2-25	4480	0.377594		8
AP2-26	5180	0.336229		8
ARF-1	9198	0.386999		14
ARF-2	7373	0.359913		12
ARF-3	6355	0.391756		15
ARF-4	4238	0.398207		4
ARF-5	11001	0.383658		14
ARF-6	4755	0.406854		5
ARF-7	5217	0.392488		5
ARF-8	19934	0.364234		14
ARF-9	15062	0.361283		16
ARF-10	7071	0.377828		12
ARF-11	6595	0.372953		12
ARF-12	9133	0.371469		5
ARF-13	10496	0.36982		14
ARF-14	4718	0.37741		14
ARF-15	10021	0.344941		2
ARF-16	8387	0.394492		13
ARF-17	8864	0.399774		15
ARF-18	6853	0.398308		14
ARF-19	4358	0.374398		14
ARF-20	4439	0.386261		14
ARF-21	10822	0.397487		15
ARF-22	6247	0.383003		13
ARF-23	5499	0.373455		14
ARF-24	6520	0.380463		12
ARF-25	8246	0.375288		14
ARF-26	5357	0.397723		15
ARF-27	4554	0.386169		14
ARR-B1	5530	0.364491		5
ARR-B2	2540	0.348288		4
ARR-B3	7281	0.388767		5
ARR-B4	6003	0.357595		6
ARR-B5	4573	0.369042		6
ARR-B6	7049	0.364681		7
ARR-B7	9062	0.352863		6
ARR-B8	6466	0.363847		5
ARR-B9	13382	0.345812		6
ARR-B10	6330	0.319697		5
ARR-B11	4076	0.350258		5
ARR-B12	6947	0.34859		11
ARR-B13	9811	0.318793		5
ARR-B14	3543	0.356095		5
ARR-B15	6021	0.36267		5
ARR-B16	4787	0.373225		6
ARR-B17	4466	0.333109		7
ARR-B18	8377	0.358916		6
B3-1	15338	0.340765		4
B3-2	5459	0.342125		7
B3-3	9922	0.367429		8
B3-4	4715	0.333333		5
B3-5	1534	0.34202		2
B3-6	938	0.343983		1
B3-7	4550	0.345858		4
B3-8	767	0.38151		1
B3-9	13953	0.380751		4
B3-10	818	0.349206		1
B3-11	590	0.360406		1
B3-12	770	0.376135		1
B3-13	13407	0.363887		12
B3-14	12232	0.368103		13
B3-15	6581	0.36691		6
B3-16	2779	0.388129		3
B3-17	2337	0.407613		1
B3-18	1740	0.380241		2
B3-19	7129	0.343198		6
B3-20	1718	0.43281		1
B3-21	9227	0.381231		12
B3-22	5882	0.332483		6
B3-23	2098	0.341591		3
B3-24	11507	0.34463		8
B3-25	8234	0.339648		7
B3-26	10603	0.33129		2
B3-27	14753	0.353735		8
B3-28	15501	0.365695		13
B3-29	5137	0.354029		6
B3-30	3995	0.373373		4
B3-31	6867	0.351048		6
B3-32	7936	0.364873		7
B3-33	18244	0.36536		13
B3-34	21161	0.365884		6
B3-35	7200	0.363144		4
B3-36	680	0.41116		1
B3-37	2149	0.38186		5
BBR-BPC1	1788	0.397988		2
BBR-BPC2	8443	0.367125		3
BBR-BPC3	2709	0.373062		2
BBR-BPC4	1244	0.470683		2
BBR-BPC5	1998	0.383192		2
BBR-BPC6	1535	0.417969		2
BBR-BPC7	1517	0.396574		1
BBR-BPC8	2188	0.378255		2
BES1-1	9609	0.359001		10
BES1-2	12817	0.371197		11
BES1-3	1533	0.332464		2
BES1-4	3741	0.405398		2
BES1-5	2330	0.377091		2
BES1-6	8277	0.385117		10
BES1-7	4540	0.404536		2
BES1-8	4466	0.391314		3
bHLH1	4125	0.347552		7
bHLH2	2607	0.353528		2
bHLH3	1341	0.350224		3
bHLH4	5790	0.366603		7
bHLH5	8296	0.336748		10
bHLH6	4663	0.354417		6
bHLH7	4674	0.363636		4
bHLH8	2532	0.316621		5
bHLH9	3967	0.357611		6
bHLH10	2025	0.378578		4
bHLH11	1637	0.413309		4
bHLH12	3085	0.378159		6
bHLH13	3990	0.369832		6
bHLH14	10769	0.355432		5
bHLH15	4247	0.362524		8
bHLH16	2796	0.371827		7
bHLH17	3325	0.397775		6
bHLH18	1961	0.340979		3
bHLH19	2227	0.324506		3
bHLH20	2151	0.436338		3
bHLH21	4229	0.358392		8
bHLH22	3042	0.377917		3
bHLH23	2773	0.344629		7
bHLH24	798	0.485607		2
bHLH25	3946	0.327591		7
bHLH26	7129	0.344741		4
bHLH27	5829	0.36741		8
bHLH28	3260	0.359706		2
bHLH29	2952	0.348459		3
bHLH30	8666	0.370255		7
bHLH31	3348	0.330248		5
bHLH32	778	0.415918		2
bHLH33	1884	0.333156		8
bHLH34	1991	0.366466		3
bHLH35	1912	0.383691		3
bHLH36	867	0.387097		2
bHLH37	1947	0.385524		4
bHLH38	5099	0.393333		8
bHLH39	2765	0.418655		1
bHLH40	4264	0.363189		3
bHLH41	4084	0.334394		6
bHLH42	12132	0.366027		8
bHLH43	2523	0.364897		4
bHLH44	884	0.40678		1
bHLH45	1325	0.394419		1
bHLH46	1980	0.331651		3
bHLH47	2943	0.362772		4
bHLH48	798	0.485607		2
bHLH49	3511	0.336845		5
bHLH50	3090	0.372371		4
bHLH51	3693	0.365457		5
bHLH52	1934	0.350904		2
bHLH53	1321	0.313918		3
bHLH54	1966	0.329944		3
bHLH55	2048	0.38653		1
bHLH56	2812	0.364024		7
bHLH57	13719	0.363265		7
bHLH58	1906	0.331411		3
bHLH59	7312	0.375496		7
bHLH60	6580	0.386719		8
bHLH61	1611	0.3567		3
bHLH62	6909	0.371056		7
bHLH63	2735	0.341009		4
bHLH64	4435	0.36339		5
bHLH65	905	0.398455		3
bHLH66	20502	0.372823		7
bHLH67	3947	0.361702		3
bHLH68	1507	0.35809		2
bHLH69	2263	0.370583		4
bHLH70	3331	0.35024		3
bHLH71	4345	0.392315		4
bHLH72	1357	0.340943		4
bHLH73	698	0.41917		1
bHLH74	1475	0.396341		1
bHLH75	852	0.395076		3
bHLH76	2086	0.408241		3
bHLH77	1806	0.414499		1
bHLH78	5913	0.344775		6
bHLH79	1529	0.373856		2
bHLH80	1711	0.382593		4
bHLH81	2692	0.322688		8
bHLH82	8219	0.352311		3
bHLH83	5987	0.342518		6
bHLH84	3092	0.405432		1
bHLH85	2287	0.39729		3
bHLH86	2744	0.343202		3
bHLH87	16493	0.362435		8
bHLH88	1677	0.346246		7
bHLH89	3378	0.400118		2
bHLH90	25773	0.327074		7
bHLH91	4325	0.33264		9
bHLH92	2478	0.329972		3
bHLH93	3581	0.375768		5
bHLH94	2556	0.359797		3
bHLH95	14927	0.355411		6
bHLH96	5247	0.39577		7
bHLH97	2534	0.339645		4
bHLH98	1316	0.305239		3
bHLH99	1031	0.340116		3
bHLH100	2966	0.325581		5
bHLH101	4863	0.376234		5
bHLH102	4763	0.345088		9
bHLH103	4050	0.35448		2
bHLH104	1214	0.395062		3
bHLH105	4576	0.358532		6
bHLH106	2751	0.368096		3
bHLH107	5337	0.342076		6
bHLH108	2509	0.382869		2
bHLH109	3077	0.355426		4
bHLH110	3754	0.374967		7
bHLH111	2223	0.37545		3
bHLH112	1452	0.348933		5
bHLH113	4106	0.389335		2
bHLH114	1721	0.319977		6
bHLH115	2872	0.361991		7
bHLH116	4089	0.349878		7
bHLH117	477	0.387029		3
bHLH118	733	0.396458		1
bHLH119	4876	0.371777		10
bHLH120	1766	0.367289		3
bHLH121	1375	0.344477		3
bHLH122	2794	0.40322		4
bHLH123	2473	0.35004		5
bHLH124	4671	0.34589		7
bHLH125	1019	0.42549		1
bHLH126	3448	0.369092		6
bHLH127	2225	0.342318		3
bHLH128	4124	0.347879		5
bHLH129	1142	0.345582		6
bHLH130	1591	0.362437		3
bHLH131	731	0.443989		1
bHLH132	2508	0.374253		6
bHLH133	3434	0.4		4
bHLH134	1531	0.401436		1
bHLH135	1821	0.363337		3
bHLH136	2851	0.347475		5
bHLH137	13244	0.345187		6
bHLH138	1710	0.367621		2
bHLH139	2038	0.444335		2
bHLH140	3644	0.359671		2
bHLH141	1853	0.380259		5
bHLH142	1711	0.36507		5
bHLH143	2727	0.376833		5
bHLH144	2067	0.36412		3
bHLH145	3537	0.347371		6
bHLH146	1143	0.369755		3
bHLH147	2364	0.334461		6
bHLH148	2425	0.348722		4
bHLH149	532	0.360225		2
bHLH150	1691	0.343972		2
bHLH151	5823	0.374313		5
bHLH152	2721	0.374357		5
bHLH153	3621	0.395914		4
bHLH154	13122	0.332546		13
bHLH155	3898	0.396512		4
bHLH156	2938	0.37802		3
bHLH157	1608	0.328154		3
bHLH158	17788	0.395076		2
bHLH159	4892	0.344574		9
bHLH160	10619	0.354237		9
bHLH161	3263	0.33364		4
bHLH162	5275	0.332828		7
bHLH163	6150	0.367719		8
bHLH164	1220	0.361179		5
bHLH165	2318	0.425183		1
bHLH166	1781	0.306958		2
bHLH167	1927	0.339212		3
bHLH168	4839	0.361777		8
bZIP1	9877	0.352298		6
bZIP2	2306	0.332466		4
bZIP3	15748	0.356594		12
bZIP4	7517	0.332668		11
bZIP5	6660	0.38868		4
bZIP6	13295	0.342607		13
bZIP7	8777	0.373775		11
bZIP8	1582	0.379659		1
bZIP9	6267	0.382674		12
bZIP10	30661	0.359305		11
bZIP11	6753	0.391768		6
bZIP12	4190	0.363159		3
bZIP13	12713	0.364008		12
bZIP14	7235	0.366363		6
bZIP15	7724	0.321812		12
bZIP16	7539	0.393587		3
bZIP17	545	0.43956		1
bZIP18	11987	0.344011		10
bZIP19	4737	0.369987		4
bZIP20	9333	0.367795		4
bZIP21	6885	0.375545		4
bZIP22	27178	0.387431		10
bZIP23	2916	0.354474		4
bZIP24	10313	0.350204		12
bZIP25	2306	0.332466		4
bZIP26	386	0.436693		1
bZIP27	1267	0.405363		1
bZIP28	3153	0.379518		3
bZIP29	1535	0.332031		1
bZIP30	5994	0.355296		4
bZIP31	8934	0.349189		4
bZIP32	7082	0.379641		3
bZIP33	23360	0.360387		4
bZIP34	4673	0.38083		6
bZIP35	4021	0.386872		2
bZIP36	6912	0.343122		13
bZIP37	7096	0.36607		1
bZIP38	29088	0.387535		5
bZIP39	7836	0.359449		4
bZIP40	2081	0.354947		4
bZIP41	1883	0.349257		1
bZIP42	1605	0.364882		1
bZIP43	6604	0.350643		4
bZIP44	3373	0.332543		4
bZIP45	18298	0.371824		5
bZIP46	8621	0.352586		5
bZIP47	4994	0.365566		4
bZIP48	8008	0.370958		5
bZIP49	5773	0.35833		6
bZIP50	4508	0.333999		3
bZIP51	14953	0.369934		2
bZIP52	3541	0.38961		4
bZIP53	9771	0.370651		12
bZIP54	7451	0.348631		4
bZIP55	1015	0.405512		3
bZIP56	7470	0.36983		5
bZIP57	1767	0.362557		1
bZIP58	4107	0.35791		3
bZIP59	9815	0.374796		17
bZIP60	6534	0.340933		6
bZIP61	5947	0.368695		4
bZIP62	2294	0.380828		1
bZIP63	1655	0.370169		1
bZIP64	11692	0.358077		4
bZIP65	7447	0.336869		6
C2H2-1	995	0.451807		1
C2H2-2	15950	0.361043		7
C2H2-3	8478	0.350395		6
C2H2-4	3101	0.397485		3
C2H2-5	2817	0.362314		3
C2H2-6	2251	0.37167		3
C2H2-7	2102	0.441274		1
C2H2-8	1904	0.419423		2
C2H2-9	4555	0.338455		2
C2H2-10	794	0.451572		1
C2H2-11	12996	0.360776		7
C2H2-12	1193	0.410385		1
C2H2-13	3271	0.395782		4
C2H2-14	1424	0.404912		1
C2H2-15	2234	0.331544		2
C2H2-16	7970	0.381006		10
C2H2-17	2430	0.381736		2
C2H2-18	913	0.415755		2
C2H2-19	3772	0.369467		3
C2H2-20	6204	0.349073		6
C2H2-21	1012	0.437315		1
C2H2-22	7205	0.357064		3
C2H2-23	1511	0.412037		1
C2H2-24	1496	0.393454		1
C2H2-25	1029	0.416505		1
C2H2-26	539	0.435185		1
C2H2-27	3407	0.382336		3
C2H2-28	1750	0.392347		1
C2H2-29	2371	0.376476		3
C2H2-30	5276	0.363654		3
C2H2-31	1171	0.377986		1
C2H2-32	5547	0.357066		2
C2H2-33	2205	0.417498		1
C2H2-34	3124	0.35808		3
C2H2-35	659	0.528788		1
C2H2-36	13705	0.361739		2
C2H2-37	829	0.46506		1
C2H2-38	1628	0.414365		1
C2H2-39	5794	0.343572		6
C2H2-40	608	0.444992		1
C2H2-41	779	0.452564		1
C2H2-42	3149	0.398413		4
C2H2-43	913	0.40919		2
C2H2-44	4324	0.354989		4
C2H2-45	1097	0.382514		2
C2H2-46	551	0.436594		1
C2H2-47	3839	0.347917		2
C2H2-48	1065	0.41182		1
C2H2-49	4034	0.364004		3
C2H2-50	1676	0.386404		2
C2H2-51	395	0.449495		1
C2H2-52	503	0.424603		1
C2H2-53	2517	0.353852		2
C2H2-54	581	0.414089		1
C2H2-55	1641	0.430572		1
C2H2-56	848	0.435807		1
C2H2-57	680	0.468429		1
C2H2-58	5494	0.367789		10
C2H2-59	5862	0.362954		8
C2H2-60	8568	0.378457		14
C2H2-61	3599	0.367222		3
C2H2-62	8157	0.326673		10
C2H2-63	794	0.442767		1
C2H2-64	746	0.423025		1
C2H2-65	548	0.449909		1
C2H2-66	2375	0.391835		1
C2H2-67	1873	0.370864		2
C2H2-68	1222	0.421096		2
C2H2-69	3067	0.342894		3
C2H2-70	1325	0.391403		1
C2H2-71	11222	0.359975		4
C2H2-72	2243	0.383244		3
C2H2-73	5656	0.322079		2
C2H2-74	698	0.423462		1
C2H2-75	599	0.378333		1
C2H2-76	2192	0.397173		3
C2H2-77	4081	0.352278		6
C2H2-78	509	0.384314		1
C2H2-79	17179	0.361234		13
C2H2-80	6158	0.351843		3
C2H2-81	3516	0.36679		3
C2H2-82	1465	0.416098		1
C2H2-83	4861	0.403743		5
C2H2-84	9107	0.346838		4
C2H2-85	3977	0.388638		2
C2H2-86	2749	0.386909		2
C2H2-87	5389	0.331386		10
C2H2-88	4019	0.356219		3
C2H2-89	704	0.435461		1
C3H1	15651	0.377715		7
C3H2	6188	0.374374		7
C3H3	4116	0.400049		2
C3H4	9518	0.349091		8
C3H5	6160	0.36374		8
C3H6	9699	0.397938		6
C3H7	10270	0.423523		3
C3H8	20822	0.364069		3
C3H9	9792	0.349535		8
C3H10	19058	0.345086		8
C3H11	4210	0.360247		9
C3H12	6166	0.360953		7
C3H13	1476	0.458362		2
C3H14	8232	0.349204		9
C3H15	12364	0.367974		7
C3H16	5678	0.362564		8
C3H17	13557	0.361189		9
C3H18	3350	0.370934		2
C3H19	6792	0.34668		3
C3H20	19781	0.370994		10
C3H21	6540	0.357438		3
C3H22	4068	0.404768		2
C3H23	2088	0.381044		2
C3H24	3110	0.423337		1
C3H25	6450	0.375601		8
C3H26	27089	0.371539		10
C3H27	7295	0.32881		4
C3H28	3440	0.387097		6
C3H29	3835	0.392857		2
C3H30	4974	0.39397		3
C3H31	4850	0.387961		2
C3H32	15680	0.35999		5
C3H33	8624	0.361275		10
C3H34	8488	0.367299		7
C3H35	1412	0.463553		1
C3H36	2708	0.370616		3
C3H37	4018	0.369993		3
C3H38	7622	0.370589		10
C3H39	17562	0.347834		12
C3H40	14559	0.348489		4
C3H41	8119	0.371305		7
C3H42	7459	0.379491		5
C3H43	10192	0.355734		11
C3H44	12942	0.337171		8
C3H45	8877	0.376887		2
C3H46	18474	0.350853		3
C3H47	3038	0.396512		2
C3H48	3745	0.40977		2
C3H49	15513	0.378432		7
C3H50	38044	0.370955		2
C3H51	3171	0.436318		2
CAMTA1	14661	0.360865		13
CAMTA2	20271	0.368341		13
CAMTA3	7064	0.365888		10
CAMTA4	21694	0.350173		12
CAMTA5	11522	0.362145		14
CAMTA6	9439	0.370021		12
CAMTA7	19778	0.357652		13
CO-like1	2440	0.376895		2
CO-like2	2828	0.362672		5
CO-like3	7183	0.367066		6
CO-like4	1702	0.426307		2
CO-like5	7034	0.370629		5
CO-like6	4538	0.367262		4
CO-like7	3113	0.398202		2
CO-like8	1815	0.40033		2
CO-like9	5056	0.357524		4
CO-like10	2611	0.400842		2
CPP1	8507	0.35449		10
CPP2	6746	0.385801		13
CPP3	11878	0.363414		8
CPP4	7716	0.348322		10
CPP5	6234	0.36263		11
CPP6	13274	0.351563		8
CPP7	6679	0.367365		8
CPP8	9827	0.374135		11
DBB1	1837	0.402067		3
DBB2	8225	0.372599		5
DBB3	1874	0.419733		3
DBB4	11769	0.354545		4
DBB5	6718	0.367912		3
DBB6	11889	0.35677		3
DBB7	3329	0.358835		5
Dof1	1581	0.415297		2
Dof2	2558	0.347792		2
Dof3	1987	0.369215		2
Dof4	1913	0.378788		2
Dof5	926	0.432578		1
Dof6	2109	0.351659		2
Dof7	878	0.426621		1
Dof8	1976	0.354578		2
Dof9	1590	0.417976		2
Dof10	2587	0.361669		3
Dof11	833	0.401679		1
Dof12	1355	0.384956		1
Dof13	2380	0.357833		2
Dof14	2102	0.384213		3
Dof15	942	0.449629		1
Dof16	782	0.389527		1
Dof17	2870	0.370254		2
Dof18	1676	0.353011		1
Dof19	1438	0.38499		1
Dof20	3358	0.394463		3
Dof21	1312	0.408225		1
Dof22	966	0.44364		1
Dof23	3579	0.371229		2
Dof24	1657	0.374548		1
Dof25	1834	0.376022		1
Dof26	1598	0.378987		1
Dof27	3272	0.378552		2
Dof28	608	0.441708		1
Dof29	1982	0.368129		2
Dof30	639	0.4375		1
Dof31	1388	0.427646		1
Dof32	2072	0.411963		2
Dof33	3551	0.386543		2
Dof34	1406	0.412935		1
Dof35	3242	0.379278		2
Dof36	607	0.442434		2
Dof37	797	0.413534		1
Dof38	2446	0.342051		2
Dof39	2446	0.346138		2
Dof40	12257	0.359194		3
Dof41	488	0.470348		2
E2F/DP1	7807	0.367444		10
E2F/DP2	3158	0.35201		11
E2F/DP3	1217	0.389984		3
E2F/DP4	9639	0.364108		14
E2F/DP5	7446	0.344568		10
E2F/DP6	4821	0.339486		12
E2F/DP7	8899	0.370337		13
E2F/DP8	8325	0.396589		13
E2F/DP9	7262	0.375327		14
E2F/DP10	11343	0.365039		14
E2F/DP11	5868	0.374681		9
EIL1	2863	0.396997		3
EIL2	3828	0.402716		2
ERF1	749	0.472		1
ERF2	1348	0.393625		1
ERF3	764	0.449673		1
ERF4	1621	0.424784		3
ERF5	2096	0.382928		2
ERF6	2270	0.373404		6
ERF7	1002	0.463609		1
ERF8	1457	0.390261		1
ERF9	1156	0.388073		2
ERF10	578	0.407599		1
ERF11	1208	0.430935		3
ERF12	2832	0.371338		2
ERF13	1350	0.466321		1
ERF14	515	0.408915		1
ERF15	1875	0.355011		3
ERF16	1133	0.440917		3
ERF17	612	0.391517		1
ERF18	1182	0.437025		1
ERF19	2325	0.363285		3
ERF20	1829	0.377596		1
ERF21	1419	0.400704		2
ERF22	1037	0.44027		1
ERF23	749	0.429333		1
ERF24	1014	0.406897		1
ERF25	656	0.435312		1
ERF26	1177	0.386248		1
ERF27	1935	0.382748		2
ERF28	1653	0.390568		1
ERF29	1356	0.395726		2
ERF30	1062	0.391345		2
ERF31	3064	0.344209		2
ERF32	1619	0.376543		1
ERF33	1580	0.377609		1
ERF34	1921	0.389698		1
ERF35	434	0.429885		1
ERF36	815	0.458333		1
ERF37	938	0.425985		1
ERF38	1992	0.403914		1
ERF39	908	0.459846		1
ERF40	1133	0.440035		3
ERF41	1301	0.448541		1
ERF42	823	0.428398		1
ERF43	878	0.422071		1
ERF44	682	0.475842		2
ERF45	683	0.459064		1
ERF46	1239	0.419355		1
ERF47	1338	0.427931		1
ERF48	1380	0.398262		1
ERF49	3040	0.343966		2
ERF50	764	0.482353		1
ERF51	656	0.456621		1
ERF52	770	0.42153		2
ERF53	575	0.479167		1
ERF54	1829	0.421858		1
ERF55	749	0.472		1
ERF56	985	0.408722		1
ERF57	653	0.45107		1
ERF58	848	0.436985		1
ERF59	1619	0.379012		1
ERF60	1531	0.402089		2
ERF61	1759	0.434091		1
ERF62	1512	0.391937		1
ERF63	2037	0.385672		2
ERF64	805	0.420596		1
ERF65	2542	0.395203		2
ERF66	941	0.438429		1
ERF67	1274	0.42902		2
ERF68	878	0.418658		1
ERF69	2269	0.390749		1
ERF70	2495	0.395433		1
ERF71	1116	0.363474		1
ERF72	636	0.434851		1
ERF73	551	0.476449		1
ERF74	1141	0.410683		1
ERF75	1856	0.410339		1
ERF76	781	0.378517		1
ERF77	1977	0.431749		1
ERF78	1485	0.387618		1
ERF79	509	0.456863		1
ERF80	1460	0.391513		1
ERF81	1075	0.410781		1
ERF82	671	0.458333		1
ERF83	1775	0.404279		1
ERF84	536	0.41527		1
ERF85	1006	0.385303		1
ERF86	2647	0.416541		1
ERF87	18931	0.377034		7
ERF88	1225	0.408646		1
ERF89	1431	0.389665		2
ERF90	3280	0.389211		3
ERF91	1214	0.374486		1
ERF92	791	0.401515		1
ERF93	3182	0.322023		2
ERF94	452	0.412804		1
ERF95	950	0.424816		1
ERF96	911	0.408991		1
ERF97	1067	0.437266		1
ERF98	754	0.392053		1
ERF99	1202	0.394846		1
ERF100	410	0.450122		1
ERF101	617	0.441748		1
ERF102	1621	0.39889		1
ERF103	68215	0.334555		9
ERF104	1719	0.400581		1
ERF105	682	0.395315		1
ERF106	1537	0.415475		1
ERF107	944	0.419048		2
ERF108	1340	0.418345		1
ERF109	3343	0.35317		3
FAR1-1	8523	0.371774		7
FAR1-2	3322	0.403551		2
FAR1-3	8806	0.365278		7
FAR1-4	11125	0.367967		6
FAR1-5	17173	0.342029		3
FAR1-6	8140	0.381403		4
FAR1-7	16556	0.354895		3
FAR1-8	9498	0.354879		3
FAR1-9	4079	0.340686		3
FAR1-10	7027	0.38617		2
FAR1-11	18241	0.362497		4
FAR1-12	12422	0.358529		4
FAR1-13	9024	0.347701		5
FAR1-14	10454	0.36968		6
FAR1-15	5757	0.352379		5
FAR1-16	4081	0.350073		3
FAR1-17	17736	0.355584		4
FAR1-18	9997	0.344669		3
FAR1-19	3440	0.3746		4
FAR1-20	3159	0.374684		3
FAR1-21	7544	0.396289		4
FAR1-22	4725	0.358866		3
FAR1-23	3969	0.344584		3
FAR1-24	6882	0.366618		9
FAR1-25	8840	0.351318		9
FAR1-26	9079	0.362885		10
FAR1-27	8414	0.344266		9
FAR1-28	5490	0.380805		7
FAR1-29	5532	0.401771		2
FAR1-30	8575	0.345033		3
FAR1-31	4915	0.367372		3
FAR1-32	8274	0.350816		4
FAR1-33	13807	0.381156		2
FAR1-34	3074	0.400976		3
G2-like1	10400	0.371983		8
G2-like2	2172	0.437184		1
G2-like3	4397	0.363042		6
G2-like4	2319	0.339655		6
G2-like5	13478	0.348987		6
G2-like6	3421	0.310929		4
G2-like7	5048	0.350961		6
G2-like8	5737	0.313524		5
G2-like9	7978	0.358817		6
G2-like10	4932	0.351789		5
G2-like11	5390	0.350584		6
G2-like12	824	0.368485		3
G2-like13	5568	0.345843		6
G2-like14	6770	0.352976		6
G2-like15	7306	0.352949		6
G2-like16	2550	0.364563		5
G2-like17	5846	0.370617		6
G2-like18	3163	0.353666		6
G2-like19	5185	0.354416		6
G2-like20	2799	0.366429		5
G2-like21	7733	0.351047		7
G2-like22	2404	0.367568		6
G2-like23	1811	0.35596		6
G2-like24	1679	0.383929		5
G2-like25	3691	0.356988		5
G2-like26	3983	0.368976		8
G2-like27	4351	0.348575		6
G2-like28	6348	0.354859		2
G2-like29	4330	0.310783		4
G2-like30	2516	0.363528		6
G2-like31	1755	0.407745		1
G2-like32	4861	0.348622		6
G2-like33	16043	0.341004		8
G2-like34	3294	0.307739		4
G2-like35	5386	0.343605		6
G2-like36	4839	0.33719		5
G2-like37	1445	0.390041		5
G2-like38	5178	0.337903		5
G2-like39	2876	0.407716		4
G2-like40	13450	0.346814		7
G2-like41	3393	0.362994		7
G2-like42	6746	0.361939		9
G2-like43	1667	0.378897		6
G2-like44	5474	0.348311		7
G2-like45	5360	0.342473		6
G2-like46	2739	0.395985		4
GATA1	10105	0.354047		11
GATA2	23938	0.343749		7
GATA3	1265	0.343602		3
GATA4	6172	0.371618		7
GATA5	1988	0.426848		2
GATA6	1551	0.411082		2
GATA7	20360	0.345022		11
GATA8	1933	0.40848		2
GATA9	5111	0.384781		5
GATA10	1478	0.381339		2
GATA11	1988	0.394671		2
GATA12	1595	0.400376		2
GATA13	769	0.322078		1
GATA14	1461	0.388509		3
GATA15	15816	0.365556		13
GATA16	2460	0.396993		2
GATA17	745	0.355228		2
GATA18	4772	0.344856		3
GATA19	3288	0.363774		2
GATA20	4483	0.371989		4
GATA21	8830	0.340279		3
GATA22	1579	0.363291		3
GATA23	9544	0.347302		7
GATA24	10783	0.34375		7
GATA25	17161	0.342151		8
GATA26	1353	0.413589		2
GATA27	11951	0.348477		12
GATA28	788	0.387833		3
GATA29	6903	0.36993		8
GATA30	11157	0.32703		3
GATA31	11498	0.350639		7
GATA32	945	0.372093		2
GATA33	2128	0.359793		3
GATA34	1340	0.387025		2
GATA35	2076	0.354357		3
GATA36	12329	0.325547		3
GeBP1	1710	0.400935		1
GeBP2	1371	0.365889		1
GeBP3	1580	0.412397		1
GeBP4	992	0.382679		1
GeBP5	1733	0.431373		1
GeBP6	2069	0.41256		1
GeBP7	2623	0.389863		1
GeBP8	1425	0.394109		1
GRAS1	2003	0.444611		1
GRAS2	3110	0.430087		1
GRAS3	4179	0.404306		3
GRAS4	2390	0.387286		2
GRAS5	5952	0.432723		4
GRAS6	2207	0.411685		1
GRAS7	1529	0.460784		1
GRAS8	1956	0.43536		1
GRAS9	1869	0.427273		1
GRAS10	3474	0.447482		2
GRAS11	1744	0.416619		2
GRAS12	1969	0.445685		1
GRAS13	5483	0.380926		2
GRAS14	1680	0.466984		2
GRAS15	6824	0.358134		2
GRAS16	1598	0.420888		1
GRAS17	1391	0.439655		1
GRAS18	2671	0.364147		2
GRAS19	4487	0.405749		2
GRAS20	1769	0.396045		1
GRAS21	2462	0.401543		2
GRAS22	5617	0.381986		2
GRAS23	2305	0.426279		1
GRAS24	1349	0.434074		1
GRAS25	1225	0.404568		2
GRAS26	2756	0.44251		1
GRAS27	1862	0.413312		1
GRAS28	2851	0.424264		1
GRAS29	2684	0.408904		2
GRAS30	2270	0.428005		1
GRAS31	2052	0.471505		2
GRAS32	1504	0.469767		1
GRAS33	305	0.506536		1
GRAS34	1292	0.450889		1
GRAS35	2277	0.472783		2
GRAS36	3974	0.415094		2
GRAS37	3442	0.413593		2
GRAS38	2309	0.41342		1
GRAS39	2399	0.453333		1
GRAS40	1499	0.4		2
GRAS41	2492	0.380666		2
GRAS42	2572	0.417412		1
GRAS43	1607	0.417289		1
GRAS44	5901	0.388174		2
GRAS45	2912	0.402334		1
GRAS46	2829	0.428975		2
GRAS47	5908	0.361821		1
GRAS48	1850	0.448947		1
GRAS49	1565	0.47318		1
GRAS50	1252	0.426975		4
GRAS51	1929	0.396891		1
GRAS52	2514	0.438569		2
GRF1	5068	0.362991		4
GRF2	1792	0.330731		3
GRF3	4709	0.384501		4
GRF4	3017	0.382704		4
GRF5	4152	0.382339		4
GRF6	1868	0.400749		3
GRF7	2946	0.407984		4
GRF8	4501	0.382052		4
GRF9	5184	0.380328		4
GRF10	3500	0.354756		5
HB-other1	1093	0.350091		3
HB-other2	19614	0.361441		18
HB-other3	13743	0.350262		4
HB-other4	11184	0.366384		5
HB-other5	11207	0.376249		13
HB-other6	839	0.414286		4
HB-other7	15670	0.354256		9
HB-other8	19965	0.347541		8
HB-other9	13160	0.377555		18
HB-other10	1376	0.389252		5
HB-other11	10490	0.370794		13
HB-other12	17154	0.373244		18
HB-PHD1	15081	0.363148		10
HB-PHD2	9011	0.367732		11
HD-ZIP1	4466	0.387956		9
HD-ZIP2	7819	0.382353		18
HD-ZIP3	9676	0.371086		18
HD-ZIP4	8312	0.368316		16
HD-ZIP5	2877	0.347811		4
HD-ZIP6	3355	0.353993		4
HD-ZIP7	1664	0.356757		2
HD-ZIP8	8896	0.379791		19
HD-ZIP9	5888	0.384955		10
HD-ZIP10	2668	0.317722		3
HD-ZIP11	1626	0.359557		3
HD-ZIP12	1444	0.411073		3
HD-ZIP13	2524	0.355644		3
HD-ZIP14	1416	0.364855		4
HD-ZIP15	2066	0.390421		3
HD-ZIP16	3134	0.323445		3
HD-ZIP17	12459	0.346469		19
HD-ZIP18	9078	0.360943		13
HD-ZIP19	5114	0.347996		4
HD-ZIP20	2276	0.309179		4
HD-ZIP21	1570	0.374284		2
HD-ZIP22	2019	0.355446		3
HD-ZIP23	2792	0.343358		3
HD-ZIP24	2539	0.366535		3
HD-ZIP25	10887	0.37601		18
HD-ZIP26	1697	0.372792		2
HD-ZIP27	4668	0.397944		9
HD-ZIP28	10945	0.348803		12
HD-ZIP29	1994	0.34386		4
HD-ZIP30	3634	0.382669		4
HD-ZIP31	8189	0.357509		13
HD-ZIP32	487	0.465164		2
HD-ZIP33	6351	0.388382		9
HD-ZIP34	11672	0.370856		18
HD-ZIP35	4789	0.39499		10
HD-ZIP36	7166	0.361518		13
HD-ZIP37	2299	0.366087		3
HD-ZIP38	1717	0.391735		2
HD-ZIP39	2107	0.361954		3
HD-ZIP40	6864	0.369556		11
HD-ZIP41	1467	0.363079		3
HD-ZIP42	4195	0.340324		4
HD-ZIP43	2397	0.345288		4
HD-ZIP44	1989	0.390955		2
HRT-like1	21889	0.368022		3
HRT-like2	7023	0.36176		3
HRT-like3	16457	0.358002		4
HRT-like4	6585	0.362587		3
HSF1	4234	0.343093		3
HSF2	1134	0.359471		2
HSF3	1134	0.359471		2
HSF4	12728	0.351402		12
HSF5	1134	0.360352		2
HSF6	1176	0.390824		2
HSF7	2315	0.352332		3
HSF8	1377	0.40566		2
HSF9	2083	0.357006		2
HSF10	8728	0.370489		2
HSF11	2581	0.361348		2
HSF12	6468	0.341629		3
HSF13	1829	0.398361		2
HSF14	6175	0.361237		3
HSF15	1344	0.424535		2
HSF16	2556	0.405553		2
HSF17	3836	0.365129		6
HSF18	1705	0.382181		3
HSF19	2702	0.385498		2
HSF20	4627	0.347666		2
HSF21	2262	0.354839		2
HSF22	5115	0.371384		2
HSF23	2814	0.363766		2
HSF24	2069	0.350242		2
LBD1	923	0.384199		3
LBD2	818	0.481074		1
LBD3	984	0.373604		2
LBD4	1819	0.373077		2
LBD5	3143	0.347964		2
LBD6	1544	0.434304		2
LBD7	554	0.454054		1
LBD8	974	0.398974		2
LBD9	1029	0.375728		2
LBD10	783	0.41199		2
LBD11	2638	0.390299		2
LBD12	1183	0.377534		2
LBD13	716	0.423989		2
LBD14	1470	0.380014		2
LBD15	4421	0.336499		2
LBD16	2144	0.419114		2
LBD17	1120	0.396967		2
LBD18	717	0.39415		1
LBD19	3599	0.348056		4
LBD20	2506	0.321101		2
LBD21	1643	0.360097		2
LBD22	1623	0.413793		2
LBD23	1031	0.38469		2
LBD24	2528	0.343219		3
LBD25	1631	0.422181		2
LBD26	938	0.378062		2
LBD27	22635	0.331905		10
LBD28	894	0.403352		3
LBD29	479	0.391667		1
LBD30	1709	0.388304		3
LBD31	1397	0.407725		2
LBD32	425	0.434272		1
LBD33	1604	0.356386		2
LBD34	617	0.402913		1
LBD35	839	0.404762		2
LFY1	4379	0.38379		3
LSD1	8356	0.332177		4
LSD2	13318	0.345822		7
MIKC_MADS1	20702	0.35932		8
MIKC_MADS2	15120	0.339858		8
MIKC_MADS3	12345	0.321076		8
MIKC_MADS4	11336	0.354856		8
MIKC_MADS5	5774	0.334545		8
MIKC_MADS6	25655	0.330488		8
MIKC_MADS7	6076	0.319566		10
MIKC_MADS8	7324	0.293788		8
MIKC_MADS9	17230	0.333179		7
MIKC_MADS10	80166	0.354123		5
MIKC_MADS11	8550	0.336101		8
MIKC_MADS12	6290	0.321888		7
MIKC_MADS13	4918	0.33706		10
MIKC_MADS14	8174	0.345076		8
MIKC_MADS15	16356	0.350553		11
MIKC_MADS16	37114	0.344066		9
MIKC_MADS17	19734	0.349633		8
MIKC_MADS18	9182	0.343352		9
MIKC_MADS19	12571	0.347121		9
MIKC_MADS20	2267	0.353175		7
MIKC_MADS21	4001	0.322089		7
MIKC_MADS22	25693	0.365338		8
MIKC_MADS23	36165	0.361555		4
MIKC_MADS24	2512	0.351373		7
MIKC_MADS25	13563	0.326674		8
MIKC_MADS26	37441	0.346456		7
M-type_MADS1	7904	0.323087		11
M-type_MADS2	2401	0.324729		3
M-type_MADS3	617	0.414239		2
M-type_MADS4	359	0.397222		2
M-type_MADS5	30374	0.358255		19
M-type_MADS6	781	0.451407		1
M-type_MADS7	626	0.444976		2
M-type_MADS8	704	0.449645		1
M-type_MADS9	1166	0.487575		1
M-type_MADS10	1725	0.327346		2
M-type_MADS11	3335	0.367806		2
M-type_MADS12	4438	0.346474		2
M-type_MADS13	662	0.432881		1
M-type_MADS14	980	0.385321		1
M-type_MADS15	6188	0.331718		13
M-type_MADS16	9409	0.343677		12
M-type_MADS17	950	0.403785		1
M-type_MADS18	3327	0.372596		3
M-type_MADS19	6675	0.347513		2
M-type_MADS20	419	0.390476		1
MYB1	1872	0.370529		3
MYB2	5696	0.371424		3
MYB3	2271	0.354754		1
MYB4	9474	0.35409		9
MYB5	2962	0.389808		3
MYB6	3681	0.352797		3
MYB7	1496	0.370741		2
MYB8	555	0.402878		3
MYB9	1468	0.345813		3
MYB10	3151	0.348985		4
MYB11	4520	0.384428		2
MYB12	3217	0.332815		3
MYB13	1672	0.350269		3
MYB14	2086	0.387159		3
MYB15	1876	0.354822		3
MYB16	2037	0.359176		3
MYB17	1292	0.388244		3
MYB18	1132	0.386584		3
MYB19	1571	0.357506		3
MYB20	1985	0.419436		3
MYB21	1876	0.340437		3
MYB22	1805	0.357143		3
MYB23	5553	0.363162		11
MYB24	941	0.382166		4
MYB25	1252	0.464485		3
MYB26	2414	0.353209		3
MYB27	1435	0.37883		3
MYB28	1082	0.517082		1
MYB29	2653	0.334966		3
MYB30	2689	0.344238		3
MYB31	2014	0.355831		3
MYB32	7750	0.36563		2
MYB33	2521	0.364534		3
MYB34	3522	0.351121		3
MYB35	1435	0.383008		3
MYB36	2331	0.343053		2
MYB37	2405	0.350374		3
MYB38	1551	0.384665		3
MYB39	5106	0.361856		4
MYB40	1895	0.362869		3
MYB41	8651	0.396093		4
MYB42	1670	0.36146		3
MYB43	5098	0.355756		4
MYB44	1624	0.376615		3
MYB45	2462	0.334551		3
MYB46	2532	0.376234		3
MYB47	1526	0.398166		3
MYB48	2113	0.365658		2
MYB49	7848	0.372532		2
MYB50	2688	0.365563		2
MYB51	1258	0.405083		3
MYB52	1803	0.372506		3
MYB53	1519	0.354605		3
MYB54	2409	0.384232		3
MYB55	2820	0.312301		3
MYB56	1708	0.346987		3
MYB57	1472	0.369314		2
MYB58	1069	0.4		2
MYB59	747	0.430481		1
MYB60	1341	0.391952		1
MYB61	1643	0.388078		3
MYB62	5168	0.355581		3
MYB63	2245	0.40472		3
MYB64	1208	0.366419		3
MYB65	3029	0.333003		3
MYB66	3971	0.343404		3
MYB67	1614	0.357276		3
MYB68	10616	0.397382		5
MYB69	1218	0.402789		3
MYB70	2151	0.392193		3
MYB71	1791	0.351562		3
MYB72	1381	0.337192		3
MYB73	1634	0.400612		1
MYB74	4800	0.345553		4
MYB75	1519	0.331579		3
MYB76	1660	0.316677		3
MYB77	1197	0.375626		3
MYB78	2572	0.342402		3
MYB79	5576	0.367402		8
MYB80	8342	0.379		3
MYB81	1399	0.328571		3
MYB82	21302	0.370558		12
MYB83	1643	0.372263		3
MYB84	3144	0.337361		3
MYB85	959	0.429167		1
MYB86	2386	0.404273		3
MYB87	1203	0.36794		3
MYB88	2215	0.354242		2
MYB89	8889	0.383577		2
MYB90	2370	0.383383		3
MYB91	1866	0.364221		3
MYB92	13952	0.357701		11
MYB93	2087	0.33046		3
MYB94	1454	0.357388		3
MYB95	1213	0.405272		3
MYB96	13416	0.374525		10
MYB97	2263	0.311396		3
MYB98	2451	0.345024		3
MYB99	2455	0.381107		3
MYB100	2072	0.343464		3
MYB101	937	0.382729		3
MYB102	1760	0.341283		4
MYB103	1599	0.37625		3
MYB104	1224	0.414694		2
MYB105	3251	0.358549		2
MYB106	1609	0.367702		2
MYB107	2393	0.344612		3
MYB108	9219	0.356508		9
MYB109	9254	0.369962		2
MYB110	3274	0.320916		3
MYB111	1349	0.368889		2
MYB112	2860	0.360014		2
MYB113	1806	0.349751		3
MYB114	6001	0.320893		2
MYB115	1334	0.330337		3
MYB116	1621	0.335388		3
MYB117	1611	0.381514		3
MYB118	5645	0.361318		14
MYB119	1238	0.36481		2
MYB120	1991	0.339357		3
MYB121	3248	0.387812		3
MYB122	2039	0.361765		3
MYB123	2062	0.305865		3
MYB124	2122	0.370231		3
MYB125	1242	0.364441		3
MYB126	2303	0.37066		3
MYB_related1	2648	0.359758		2
MYB_related2	11735	0.332311		13
MYB_related3	832	0.346939		3
MYB_related4	1530	0.405617		2
MYB_related5	10246	0.364107		6
MYB_related6	17514	0.343762		18
MYB_related7	10911	0.365744		6
MYB_related8	3999	0.3345		6
MYB_related9	2688	0.353291		5
MYB_related10	9722	0.379821		3
MYB_related11	5561	0.372348		3
MYB_related12	17295	0.386506		8
MYB_related13	6877	0.356208		3
MYB_related14	2711	0.320428		3
MYB_related15	2246	0.35692		3
MYB_related16	10588	0.353197		7
MYB_related17	3089	0.367638		5
MYB_related18	4479	0.38058		5
MYB_related19	17522	0.362153		9
MYB_related20	3221	0.3563		2
MYB_related21	7530	0.343779		8
MYB_related22	8262	0.330025		8
MYB_related23	501	0.444223		1
MYB_related24	23513	0.356468		25
MYB_related25	2297	0.39121		3
MYB_related26	880	0.356189		2
MYB_related27	11379	0.375571		9
MYB_related28	9395	0.37335		15
MYB_related29	7975	0.371991		13
MYB_related30	7521	0.348312		6
MYB_related31	23238	0.351263		21
MYB_related32	4996	0.359816		9
MYB_related33	21006	0.368353		14
MYB_related34	10069	0.364747		6
MYB_related35	5603	0.365096		3
MYB_related36	3849	0.380779		3
MYB_related37	1751	0.329338		3
MYB_related38	1962	0.366786		2
MYB_related39	6338	0.368039		6
MYB_related40	13223	0.362145		10
MYB_related41	3549	0.371028		5
MYB_related42	3489	0.40745		9
MYB_related43	1521	0.36728		2
MYB_related44	7414	0.351045		13
MYB_related45	7746	0.369304		4
MYB_related46	6905	0.356502		8
MYB_related47	1039	0.356731		2
MYB_related48	2646	0.418209		1
MYB_related49	2121	0.352498		2
MYB_related50	3783	0.399049		10
MYB_related51	2574	0.368932		2
MYB_related52	1226	0.379788		2
MYB_related53	6310	0.35093		6
MYB_related54	7007	0.353596		8
MYB_related55	4964	0.357301		6
MYB_related56	7617	0.35193		6
MYB_related57	37397	0.364271		21
MYB_related58	3736	0.360717		6
MYB_related59	1802	0.356628		3
NAC1	3302	0.353315		3
NAC2	1205	0.348259		3
NAC3	3415	0.361241		4
NAC4	2732	0.353824		3
NAC5	6073	0.347053		5
NAC6	2339	0.33547		3
NAC7	3314	0.371946		3
NAC8	1008	0.374628		2
NAC9	880	0.350738		3
NAC10	6094	0.358655		4
NAC11	3623	0.333057		3
NAC12	6220	0.329851		6
NAC13	5310	0.331764		6
NAC14	2293	0.356582		3
NAC15	1224	0.383673		2
NAC16	1910	0.355835		3
NAC17	5297	0.357116		7
NAC18	1880	0.379585		3
NAC19	1779	0.391011		3
NAC20	2908	0.314197		3
NAC21	1224	0.383673		2
NAC22	4207	0.386644		6
NAC23	2470	0.390125		3
NAC24	5958	0.364994		6
NAC25	2332	0.363909		3
NAC26	1679	0.32381		3
NAC27	3053	0.39391		3
NAC28	4490	0.362725		5
NAC29	1194	0.423431		3
NAC30	5446	0.378924		6
NAC31	5923	0.373734		6
NAC32	8955	0.335753		8
NAC33	2092	0.374104		3
NAC34	2111	0.351799		3
NAC35	5645	0.366277		5
NAC36	5923	0.355453		7
NAC37	8027	0.359243		7
NAC38	4426	0.373842		8
NAC39	10824	0.355843		4
NAC40	2486	0.329715		3
NAC41	4532	0.315464		3
NAC42	2125	0.350423		3
NAC43	2750	0.35369		3
NAC44	3143	0.374046		3
NAC45	6044	0.338627		5
NAC46	1893	0.334213		3
NAC47	4011	0.362911		6
NAC48	1657	0.360676		3
NAC49	1835	0.375817		5
NAC50	1651	0.401332		3
NAC51	2182	0.399908		3
NAC52	2833	0.331334		5
NAC53	3046	0.353791		3
NAC54	1962	0.375955		3
NAC55	1442	0.380457		3
NAC56	5454	0.370302		8
NAC57	5640	0.366424		5
NAC58	15932	0.342434		8
NAC59	1852	0.381543		3
NAC60	4602	0.359983		4
NAC61	1362	0.360968		3
NAC62	2888	0.339564		5
NAC63	5748	0.327013		3
NAC64	1589	0.357233		3
NAC65	2760	0.374864		3
NAC66	2310	0.306361		4
NAC67	3969	0.356423		3
NAC68	2348	0.402299		3
NAC69	2259	0.390708		3
NAC70	4596	0.346313		3
NAC71	798	0.337922		3
NAC72	1659	0.348795		3
NAC73	3702	0.390224		6
NAC74	1743	0.366399		3
NAC75	1873	0.375133		3
NAC76	5565	0.368487		6
NAC77	9345	0.344425		3
NAC78	2092	0.376015		3
NAC79	2433	0.35456		3
NAC80	2709	0.347601		3
NAC81	8022	0.340022		6
NAC82	6298	0.312431		4
NAC83	1481	0.415655		3
NAC84	1436	0.39318		3
NAC85	5817	0.34462		5
NAC86	2258	0.341744		3
NAC87	5248	0.352639		7
NAC88	5201	0.353326		6
NAC89	1741	0.357061		4
NAC90	1599	0.345		3
NAC91	2142	0.336911		3
NAC92	1614	0.411765		3
NAC93	4273	0.333177		4
NF-YA1	15141	0.373398		6
NF-YA2	6643	0.357616		6
NF-YA3	7279	0.356868		6
NF-YA4	11765	0.354751		7
NF-YA5	10023	0.356943		6
NF-YA6	32151	0.36032		6
NF-YA7	12654	0.348716		6
NF-YB1	5289	0.359168		7
NF-YB2	803	0.410448		1
NF-YB3	428	0.405594		1
NF-YB4	3239	0.351235		2
NF-YB5	539	0.42037		1
NF-YB6	10490	0.346011		7
NF-YB7	10626	0.345159		6
NF-YB8	556	0.416517		1
NF-YB9	1781	0.401235		2
NF-YB10	8805	0.342153		7
NF-YB11	3551	0.37866		2
NF-YB12	7817	0.364288		7
NF-YB13	1422	0.392832		1
NF-YB14	22656	0.35883		3
NF-YC1	1067	0.406367		1
NF-YC2	12243	0.322821		7
NF-YC3	4991	0.370593		6
NF-YC4	410	0.459854		1
NF-YC5	10573	0.36429		6
NF-YC6	359	0.441667		1
NF-YC7	11413	0.324426		5
NF-YC8	3087	0.375		2
NF-YC9	9237	0.374215		3
NF-YC10	5439	0.35239		3
NF-YC11	1181	0.387479		1
NF-YC12	4018	0.356556		5
NF-YC13	6844	0.351936		5
Nin-like1	9902	0.388064		5
Nin-like2	2047	0.376465		4
Nin-like3	3039	0.338487		4
Nin-like4	1611	0.351737		4
Nin-like5	9275	0.351013		5
Nin-like6	19783	0.360493		5
Nin-like7	8705	0.381346		5
Nin-like8	1932	0.338334		4
Nin-like9	10928	0.367188		4
Nin-like10	1522	0.38411		6
Nin-like11	5897	0.391319		5
Nin-like12	9315	0.369043		6
Nin-like13	1350	0.351591		3
Nin-like14	3818	0.351401		6
Nin-like15	12386	0.379807		5
NZZ/SPL1	1063	0.407895		4
NZZ/SPL2	1060	0.407163		4
NZZ/SPL3	1286	0.397824		3
NZZ/SPL4	840	0.413793		3
RAV1	1076	0.399257		1
RAV2	1733	0.414072		1
S1Fa-like1	4174	0.39521		2
S1Fa-like2	4513	0.350687		3
S1Fa-like3	3585	0.352761		2
SAP1	4626	0.387724		2
SAP2	18706	0.375956		11
SAP3	3382	0.39196		2
SAP4	10562	0.369497		6
SAP5	7676	0.41214		3
SAP6	10354	0.344182		3
SAP7	6177	0.378763		4
SAP8	6694	0.395818		11
SAP9	6633	0.399156		10
SAP10	2557	0.38233		2
SAP11	11809	0.354953		11
SAP12	6547	0.363317		4
SAP13	3370	0.351824		2
SAP14	6044	0.358644		5
SAP15	1316	0.429005		4
SAP16	4477	0.366458		3
SAP17	6744	0.396442		10
SAP18	6177	0.378763		4
SAP19	10340	0.34281		3
SAP20	32450	0.352254		2
SAP21	5346	0.371236		6
SAP22	9954	0.387544		10
SAP23	4142	0.380159		3
SAP24	8378	0.402673		12
SAP25	12795	0.363942		3
SRS1	2194	0.381321		2
SRS2	1788	0.414757		2
SRS3	3449	0.391304		2
SRS4	1237	0.425687		2
SRS5	2211	0.414105		2
STAT1	12158	0.353319		10
TALE1	7259	0.368871		5
TALE2	2185	0.36322		4
TALE3	7531	0.382634		6
TALE4	11150	0.370639		5
TALE5	9888	0.377389		5
TALE6	7502	0.357857		5
TALE7	4277	0.382655		5
TALE8	15368	0.352593		5
TALE9	12078	0.36195		6
TALE10	10243	0.364311		4
TALE11	2903	0.4177		4
TALE12	7692	0.351618		5
TALE13	16295	0.350454		6
TALE14	7645	0.345279		5
TALE15	7139	0.346919		4
TALE16	4697	0.375692		5
TALE17	15853	0.34004		5
TALE18	9473	0.359194		6
TALE19	18438	0.339064		5
TALE20	12880	0.354243		5
TALE21	9740	0.358485		5
TALE22	8876	0.343585		4
TALE23	10131	0.36133		6
TALE24	9166	0.346787		5
TCP1	2022	0.412753		1
TCP2	2163	0.430684		1
TCP3	2360	0.41762		2
TCP4	1438	0.396108		2
TCP5	1145	0.411867		1
TCP6	2451	0.365416		2
TCP7	776	0.433719		1
TCP8	1673	0.400836		1
TCP9	21607	0.344363		5
TCP10	2589	0.394208		2
TCP11	1802	0.389906		1
TCP12	2308	0.411434		2
TCP13	1388	0.437005		1
TCP14	2894	0.423834		2
TCP15	1749	0.357714		2
TCP16	1976	0.416793		2
TCP17	1332	0.451613		1
TCP18	1806	0.410072		1
TCP19	1094	0.412785		1
TCP20	1700	0.391534		2
TCP21	1942	0.42666		1
TCP22	1570	0.403565		1
TCP23	1109	0.45045		2
TCP24	1858	0.384077		1
TCP25	14277	0.360415		4
TCP26	2275	0.36116		2
Trihelix1	9108	0.367329		7
Trihelix2	2237	0.36908		2
Trihelix3	2024	0.36		2
Trihelix4	4044	0.413597		2
Trihelix5	1461	0.417921		1
Trihelix6	1167	0.440068		2
Trihelix7	1683	0.413302		1
Trihelix8	2477	0.411219		2
Trihelix9	1792	0.380926		3
Trihelix10	2045	0.379277		2
Trihelix11	10293	0.359918		4
Trihelix12	6670	0.362914		2
Trihelix13	1468	0.381212		2
Trihelix14	2502	0.393528		2
Trihelix15	3994	0.380726		2
Trihelix16	3666	0.371693		3
Trihelix17	1388	0.37365		2
Trihelix18	2112	0.37151		2
Trihelix19	4550	0.390683		7
Trihelix20	3516	0.357691		2
Trihelix21	3126	0.369044		5
Trihelix22	1455	0.427885		3
Trihelix23	5847	0.36303		3
Trihelix24	2025	0.380553		2
Trihelix25	3411	0.395662		2
Trihelix26	2073	0.388621		1
Trihelix27	40901	0.35343		17
Trihelix28	1064	0.504225		1
Trihelix29	2798	0.373705		2
Trihelix30	1512	0.438863		1
Trihelix31	1577	0.42142		1
Trihelix32	4223	0.393229		2
Trihelix33	12590	0.359304		2
Trihelix34	12521	0.372305		2
Trihelix35	2553	0.364135		2
Trihelix36	2055	0.392996		1
Trihelix37	8787	0.352754		5
Trihelix38	1910	0.370487		2
Trihelix39	1752	0.443811		1
Trihelix40	12920	0.356319		2
Trihelix41	5203	0.410646		2
VOZ1	8163	0.364037		4
VOZ2	4207	0.371673		4
VOZ3	5906	0.356018		4
Whirly1	16021	0.359506		8
Whirly2	5534	0.375068		7
WOX1	11328	0.363051		3
WOX2	1120	0.361285		2
WOX3	2840	0.374516		5
WOX4	2204	0.385941		3
WOX5	657	0.378419		2
WOX6	796	0.404015		2
WOX7	1950	0.366479		4
WOX8	5392	0.353607		3
WOX9	2212	0.331225		3
WOX10	1622	0.371534		3
WRKY1	7036	0.336791		4
WRKY2	3129	0.439297		5
WRKY3	2037	0.388616		3
WRKY4	2389	0.345188		5
WRKY5	4610	0.321405		2
WRKY6	4013	0.403587		6
WRKY7	1411	0.36119		3
WRKY8	3377	0.334813		3
WRKY9	2610	0.350823		3
WRKY10	12174	0.346858		4
WRKY11	7626	0.321227		4
WRKY12	2456	0.354497		5
WRKY13	6401	0.332865		4
WRKY14	2165	0.402124		3
WRKY15	4153	0.309822		3
WRKY16	2629	0.352471		5
WRKY17	2967	0.34097		3
WRKY18	2259	0.346018		3
WRKY19	5526	0.359338		5
WRKY20	4474	0.349944		3
WRKY21	1667	0.395084		3
WRKY22	2196	0.41056		3
WRKY23	2256	0.350022		3
WRKY24	8760	0.370277		7
WRKY25	3822	0.347371		5
WRKY26	2530	0.363888		3
WRKY27	5232	0.374928		4
WRKY28	1490	0.366197		3
WRKY29	11392	0.376635		4
WRKY30	5863	0.332708		6
WRKY31	698	0.373391		3
WRKY32	1760	0.346962		3
WRKY33	4757	0.380202		6
WRKY34	3256	0.367516		5
WRKY35	2615	0.366972		3
WRKY36	8505	0.390665		7
WRKY37	4867	0.359901		6
WRKY38	3118	0.367746		6
WRKY39	3204	0.367342		3
WRKY40	3990	0.330243		3
WRKY41	2479	0.321371		3
WRKY42	4513	0.32809		3
WRKY43	5896	0.36137		6
WRKY44	4400	0.357873		5
WRKY45	5952	0.317319		3
WRKY46	2351	0.346939		3
WRKY47	1861	0.346939		3
WRKY48	1168	0.424294		3
WRKY49	7613	0.370896		6
WRKY50	5204	0.362728		6
WRKY51	2398	0.372238		2
WRKY52	2127	0.350564		4
WRKY53	4303	0.314359		6
WRKY54	2174	0.365517		3
WRKY55	3006	0.354506		3
WRKY56	3364	0.345319		3
WRKY57	4144	0.364777		3
WRKY58	3842	0.32917		3
WRKY59	1757	0.424915		3
WRKY60	2107	0.345825		2
WRKY61	2409	0.369295		3
WRKY62	3059	0.37451		3
WRKY63	2552	0.361535		3
WRKY64	4224	0.333491		6
WRKY65	3708	0.347803		5
YABBY1	2257	0.317981		7
YABBY2	6507	0.33405		6
YABBY3	1599	0.348125		6
YABBY4	4400	0.330152		7
YABBY5	3353	0.365534		7
YABBY6	10302	0.350675		7
ZF-HD1	1327	0.366717		2
ZF-HD2	1413	0.411598		1
ZF-HD3	1164	0.365665		1
ZF-HD4	2032	0.39941		1
ZF-HD5	2357	0.402884		2
ZF-HD6	682	0.430454		1
ZF-HD7	1451	0.412534		1
ZF-HD8	1284	0.435798		1
ZF-HD9	1643	0.376521		1
ZF-HD10	3011	0.37915		2

## Sheet: Table S6
Table-S6 Multiple comparsion in secondary structure types among different groups with various family members
Family member group	TF number	Familiy number	Extended		Helical		Other
<10	90	20	6.6667	a	6.0556	ab	13.5333	a
10-30	321	18	5.9813	a	7.1713	a	13.5202	a
>30	1191	18	4.9211	b	5.4383	b	11.0344	b

## Sheet: Table S7
Table-S7 Evolutionary events experimenced by TFs
Gene family	Family member	Duplication type											Collinear feature
		WGD or Segmental		Dispersed		Tandem		Proximal		Singleton			Collinear family members		Collinear TF pairs		Average Ka/Ks (<1)	Average Ka/Ks (>1)	Max Ka/Ks	Min Ka/Ks	TF with 1 collinear TF	TF with 2 collinear TF	TF with 3 collinear TF	TF with 4 collinear TF	TF with 5 collinear TF
AP2	26	15	0.576923	9	0.346154	2	0.0769231	0	0	0	0		14	0.538462	14	0.538462	0.215631	-	0.304052	0.163169	4	6	4	0	0
ARF	27	24	0.888889	3	0.111111	0	0	0	0	0	0		24	0.888889	25	0.888889	0.242569	-	0.393652	0.110298	8	8	7	0	1
ARR-B	18	7	0.388889	7	0.388889	1	0.0555556	3	0.166667	0	0		7	0.388889	4	0.388889	0.350669	-	0.424393	0.258763	6	1	0	0	0
B3	37	15	0.405405	11	0.297297	9	0.243243	1	0.027027	1	0.027027		15	0.405405	10	0.405405	0.327111	-	0.500459	0.18016	10	5	0	0	0
BBR-BPC	8	5	0.625	1	0.125	0	0	2	0.25	0	0		5	0.625	4	0.625	0.18074	-	0.210852	0.153327	2	3	0	0	0
BES1	8	5	0.625	3	0.375	0	0	0	0	0	0		5	0.625	4	0.625	0.14948	-	0.19564	0.101942	2	3	0	0	0
bHLH	168	88	0.52381	57	0.339286	17	0.10119	2	0.0119048	4	0.0238095		88	0.52381	69	0.52381	0.273519	-	0.569764	0.0633549	49	28	11	0	0
bZIP	65	40	0.615385	23	0.353846	0	0	1	0.0153846	1	0.0153846		39	0.6	24	0.6	0.241774	-	0.529732	0.084942	30	9	0	0	0
C2H2	89	59	0.662921	21	0.235955	3	0.0337079	1	0.011236	5	0.0561798		49	0.550562	31	0.550562	0.274275	-	0.506994	0.109932	34	15	0	0	0
C3H	51	26	0.509804	18	0.352941	0	0	0	0	7	0.137255		23	0.45098	19	0.45098	0.292577	-	0.508539	0.141121	12	7	4	0	0
CAMTA	7	4	0.571429	3	0.428571	0	0	0	0	0	0		4	0.571429	2	0.571429	0.354327	-	0.37051	0.338143	4	0	0	0	0
CO-like	10	6	0.6	4	0.4	0	0	0	0	0	0		4	0.4	2	0.4	0.185951	-	0.220693	0.151208	4	0	0	0	0
CPP	8	7	0.875	1	0.125	0	0	0	0	0	0		7	0.875	5	0.875	0.366428	-	0.438509	0.254625	4	3	0	0	0
DBB	7	6	0.857143	1	0.142857	0	0	0	0	0	0		6	0.857143	3	0.857143	0.237262	-	0.306685	0.148715	6	0	0	0	0
Dof	41	33	0.804878	7	0.170732	1	0.0243902	0	0	0	0		33	0.804878	28	0.804878	0.30185	-	0.607897	0.13157	12	12	8	1	0
E2F/DP	11	6	0.545455	5	0.454545	0	0	0	0	0	0		6	0.545455	3	0.545455	0.238276	-	0.322954	0.152123	6	0	0	0	0
EIL	2	0	0	2	1	0	0	0	0	0	0		0	-	0	-	-	-	-	-	-	-	-	-	-
ERF	109	60	0.550459	32	0.293578	13	0.119266	3	0.0275229	1	0.00917431		58	0.53211	36	0.53211	0.238679	-	0.376888	0.13937	43	12	3	0	0
FAR1	34	10	0.294118	15	0.441176	4	0.117647	5	0.147059	0	0		10	0.294118	5	0.294118	0.275567	-	0.422352	0.144003	10	0	0	0	0
G2-like	46	28	0.608696	14	0.304348	4	0.0869565	0	0	0	0		28	0.608696	15	0.608696	0.281483	-	0.379723	0.174849	25	2	1	0	0
GATA	36	26	0.722222	5	0.138889	4	0.111111	1	0.0277778	0	0		24	0.666667	22	0.666667	0.272905	-	0.395568	0.147223	12	4	8	0	0
GeBP	8	3	0.375	3	0.375	0	0	2	0.25	0	0		2	0.25	1	0.25	0.266343	-	0.266343	0.266343	2	0	0	0	0
GRAS	52	29	0.557692	21	0.403846	2	0.0384615	0	0	0	0		29	0.557692	20	0.557692	0.216291	2.3443	2.3443	0.0474618	18	11	0	0	0
GRF	10	8	0.8	1	0.1	0	0	1	0.1	0	0		8	0.8	4	0.8	0.272744	-	0.349525	0.147427	8	0	0	0	0
HB-other	12	6	0.5	4	0.333333	1	0.0833333	0	0	1	0.0833333		4	0.333333	2	0.333333	0.317287	-	0.361216	0.273359	4	0	0	0	0
HB-PHD	2	0	0	2	1	0	0	0	0	0	0		0	-	0	-	-	-	-	-	-	-	-	-	-
HD-ZIP	44	29	0.659091	13	0.295455	0	0	2	0.0454545	0	0		29	0.659091	25	0.659091	0.181047	-	0.334671	0.0901685	14	7	8	0	0
HRT-like	4	0	0	0	0	4	1	0	0	0	0		0	-	0	-	-	-	-	-	0	0	0	0	0
HSF	24	12	0.5	10	0.416667	0	0	2	0.0833333	0	0		12	0.5	6	0.5	0.249844	-	0.407576	0.117125	10	2	0	0	0
LBD	35	18	0.514286	15	0.428571	0	0	2	0.0571429	0	0		18	0.514286	15	0.514286	0.186757	-	0.238707	0.0962188	10	4	4	0	0
LFY	1	0	0	0	0	0	0	0	0	1	1		0	-	0	-	-	-	-	-	-	-	-	-	-
LSD	2	0	0	2	1	0	0	0	0	0	0		0	-	0	-	-	-	-	-	-	-	-	-	-
MIKC_MADS	26	17	0.653846	8	0.307692	1	0.0384615	0	0	0	0		14	0.538462	7	0.538462	0.215355	-	0.318874	0.10961	12	2	0	0	0
M-type_MADS	20	8	0.4	7	0.35	3	0.15	2	0.1	0	0		6	0.3	5	0.3	0.29007	-	0.313911	0.242855	3	2	1	0	0
MYB	126	90	0.714286	26	0.206349	6	0.047619	4	0.031746	0	0		88	0.698413	66	0.698413	0.264036	-	0.545753	0.0980508	51	31	5	1	0
MYB_related	59	41	0.694915	13	0.220339	0	0	3	0.0508475	2	0.0338983		38	0.644068	21	0.644068	0.286372	-	0.483826	0.114825	34	2	2	0	0
NAC	93	49	0.526882	27	0.290323	15	0.16129	1	0.0107527	1	0.0107527		49	0.526882	32	0.526882	0.231306	-	0.605892	0.113574	34	13	2	0	0
NF-YA	7	6	0.857143	1	0.142857	0	0	0	0	0	0		6	0.857143	3	0.857143	0.332347	-	0.390769	0.297033	6	0	0	0	0
NF-YB	14	12	0.857143	2	0.142857	0	0	0	0	0	0		12	0.857143	8	0.857143	0.156737	-	0.294481	0.071528	6	6	0	0	0
NF-YC	13	8	0.615385	2	0.153846	0	0	1	0.0769231	2	0.153846		8	0.615385	7	0.615385	0.123925	-	0.250014	0.0552051	2	6	0	0	0
Nin-like	15	6	0.4	8	0.533333	0	0	0	0	1	0.0666667		6	0.4	3	0.4	0.317567	-	0.357459	0.273124	6	0	0	0	0
NZZ/SPL	4	1	0.25	3	0.75	0	0	0	0	0	0		0	-	0	-	-	-	-	-	-	-	-	-	-
RAV	2	0	0	2	1	0	0	0	0	0	0		0	-	0	-	-	-	-	-	-	-	-	-	-
S1Fa-like	3	2	0.666667	1	0.333333	0	0	0	0	0	0		2	0.666667	1	0.666667	0.253377	-	0.253377	0.253377	2	0	0	0	0
SAP	25	18	0.72	6	0.24	0	0	0	0	1	0.04		18	0.72	12	0.72	0.271802	-	0.424099	0.097677	12	6	0	0	0
SRS	5	4	0.8	1	0.2	0	0	0	0	0	0		4	0.8	6	0.8	0.300022	-	0.371895	0.263647	0	0	4	0	0
STAT	1	0	0	0	0	0	0	0	0	1	1		0	-	0	-	-	-	-	-	-	-	-	-	-
TALE	24	19	0.791667	5	0.208333	0	0	0	0	0	0		18	0.75	10	0.75	0.186756	-	0.276661	0.0878623	12	6	0	0	0
TCP	26	21	0.807692	5	0.192308	0	0	0	0	0	0		21	0.807692	14	0.807692	0.250434	-	0.434156	0.128	14	7	0	0	0
Trihelix	41	24	0.585366	14	0.341463	0	0	2	0.0487805	1	0.0243902		24	0.585366	12	0.585366	0.181333	-	0.360594	0.0780434	24	0	0	0	0
VOZ	3	2	0.666667	0	0	1	0.333333	0	0	0	0		2	0.666667	1	0.666667	0.170213	-	0.170213	0.170213	2	0	0	0	0
Whirly	2	0	0	2	1	0	0	0	0	0	0		0	-	0	-	-	-	-	-	-	-	-	-	-
WOX	10	2	0.2	8	0.8	0	0	0	0	0	0		2	0.2	1	0.2	0.218674	-	0.218674	0.218674	2	0	0	0	0
WRKY	65	43	0.661538	17	0.261538	5	0.0769231	0	0	0	0		42	0.646154	29	0.646154	0.294867	-	0.535152	0.183068	26	16	0	0	0
YABBY	6	2	0.333333	4	0.666667	0	0	0	0	0	0		2	0.333333	1	0.333333	0.237127	-	0.237127	0.237127	2	0	0	0	0
ZF-HD	10	6	0.6	4	0.4	0	0	0	0	0	0		6	0.6	3	0.6	0.270851	-	0.33285	0.209587	6	0	0	0	0

## Sheet: Table S8
Table-S8 Evolutionary events experimenced by TFs
TF family	TF name	Collinear TF number	Collinear TF (919 out of 1602)
AP2	AP2-1	-	-
AP2	AP2-2	2	AP2-24, AP2-15
AP2	AP2-3	3	AP2-18, AP2-11, AP2-16
AP2	AP2-4	1	AP2-12
AP2	AP2-5	2	AP2-6, AP2-17
AP2	AP2-6	2	AP2-17, AP2-5
AP2	AP2-7	-	-
AP2	AP2-8	-	-
AP2	AP2-9	-	-
AP2	AP2-10	-	-
AP2	AP2-11	3	AP2-16, AP2-3, AP2-18
AP2	AP2-12	1	AP2-4
AP2	AP2-13	-	-
AP2	AP2-14	-	-
AP2	AP2-15	2	AP2-2, AP2-24
AP2	AP2-16	3	AP2-3, AP2-18, AP2-11
AP2	AP2-17	2	AP2-5, AP2-6
AP2	AP2-18	3	AP2-11, AP2-16, AP2-3
AP2	AP2-19	-	-
AP2	AP2-20	-	-
AP2	AP2-21	1	AP2-26
AP2	AP2-22	-	-
AP2	AP2-23	-	-
AP2	AP2-24	2	AP2-15, AP2-2
AP2	AP2-25	-	-
AP2	AP2-26	1	AP2-21
ARF	ARF-1	1	ARF-16
ARF	ARF-2	2	ARF-10, ARF-11
ARF	ARF-3	3	ARF-17, ARF-18, ARF-26
ARF	ARF-4	2	ARF-6, ARF-7
ARF	ARF-5	-	-
ARF	ARF-6	2	ARF-7, ARF-4
ARF	ARF-7	2	ARF-4, ARF-6
ARF	ARF-8	1	ARF-21
ARF	ARF-9	-	-
ARF	ARF-10	2	ARF-11, ARF-2
ARF	ARF-11	2	ARF-2, ARF-10
ARF	ARF-12	1	ARF-15
ARF	ARF-13	1	ARF-25
ARF	ARF-14	3	ARF-27, ARF-20, ARF-19
ARF	ARF-15	1	ARF-12
ARF	ARF-16	1	ARF-1
ARF	ARF-17	3	ARF-18, ARF-26, ARF-3
ARF	ARF-18	3	ARF-26, ARF-3, ARF-17
ARF	ARF-19	3	ARF-14, ARF-27, ARF-20
ARF	ARF-20	3	ARF-19, ARF-14, ARF-27
ARF	ARF-21	1	ARF-8
ARF	ARF-22	2	ARF-26, ARF-23
ARF	ARF-23	2	ARF-22, ARF-26
ARF	ARF-24	-	-
ARF	ARF-25	1	ARF-13
ARF	ARF-26	5	ARF-3, ARF-23, ARF-17, ARF-18, ARF-22
ARF	ARF-27	3	ARF-20, ARF-19, ARF-14
ARR-B	ARR-B1	1	ARR-B7
ARR-B	ARR-B2	-	-
ARR-B	ARR-B3	-	-
ARR-B	ARR-B4	-	-
ARR-B	ARR-B5	-	-
ARR-B	ARR-B6	1	ARR-B16
ARR-B	ARR-B7	1	ARR-B1
ARR-B	ARR-B8	1	ARR-B13
ARR-B	ARR-B9	-	-
ARR-B	ARR-B10	-	-
ARR-B	ARR-B11	-	-
ARR-B	ARR-B12	-	-
ARR-B	ARR-B13	1	ARR-B8
ARR-B	ARR-B14	-	-
ARR-B	ARR-B15	-	-
ARR-B	ARR-B16	2	ARR-B6, ARR-B18
ARR-B	ARR-B17	-	-
ARR-B	ARR-B18	1	ARR-B16
B3	B3-1	-	-
B3	B3-2	-	-
B3	B3-3	-	-
B3	B3-4	-	-
B3	B3-5	-	-
B3	B3-6	-	-
B3	B3-7	-	-
B3	B3-8	-	-
B3	B3-9	2	B3-35, B3-35
B3	B3-10	-	-
B3	B3-11	-	-
B3	B3-12	-	-
B3	B3-13	2	B3-33, B3-28
B3	B3-14	1	B3-21
B3	B3-15	-	-
B3	B3-16	-	-
B3	B3-17	1	B3-20
B3	B3-18	-	-
B3	B3-19	1	B3-29
B3	B3-20	1	B3-17
B3	B3-21	1	B3-14
B3	B3-22	-	-
B3	B3-23	-	-
B3	B3-24	1	B3-32
B3	B3-25	-	-
B3	B3-26	-	-
B3	B3-27	-	-
B3	B3-28	2	B3-13, B3-33
B3	B3-29	1	B3-19
B3	B3-30	-	-
B3	B3-31	1	B3-37
B3	B3-32	1	B3-24
B3	B3-33	2	B3-28, B3-13
B3	B3-34	-	-
B3	B3-35	2	B3-9, B3-9
B3	B3-36	-	-
B3	B3-37	1	B3-31
BBR-BPC	BBR-BPC1	1	BBR-BPC8
BBR-BPC	BBR-BPC2	2	BBR-BPC6, BBR-BPC4
BBR-BPC	BBR-BPC3	-	-
BBR-BPC	BBR-BPC4	2	BBR-BPC2, BBR-BPC6
BBR-BPC	BBR-BPC5	-	-
BBR-BPC	BBR-BPC6	2	BBR-BPC4, BBR-BPC2
BBR-BPC	BBR-BPC7	-	-
BBR-BPC	BBR-BPC8	1	BBR-BPC1
BES1	BES1-1	-	-
BES1	BES1-2	1	BES1-6
BES1	BES1-3	-	-
BES1	BES1-4	2	BES1-8, BES1-7
BES1	BES1-5	-	-
BES1	BES1-6	1	BES1-2
BES1	BES1-7	2	BES1-4, BES1-8
BES1	BES1-8	2	BES1-7, BES1-4
bHLH	bHLH1	1	bHLH110
bHLH	bHLH2	-	-
bHLH	bHLH3	-	-
bHLH	bHLH4	2	bHLH154, bHLH87
bHLH	bHLH5	-	-
bHLH	bHLH6	2	bHLH9, bHLH13
bHLH	bHLH7	-	-
bHLH	bHLH8	1	bHLH100
bHLH	bHLH9	2	bHLH13, bHLH6
bHLH	bHLH10	-	-
bHLH	bHLH11	1	bHLH85
bHLH	bHLH12	-	-
bHLH	bHLH13	2	bHLH6, bHLH9
bHLH	bHLH14	-	-
bHLH	bHLH15	-	-
bHLH	bHLH16	2	bHLH21, bHLH115
bHLH	bHLH17	1	bHLH124
bHLH	bHLH18	-	-
bHLH	bHLH19	-	-
bHLH	bHLH20	3	bHLH165, bHLH89, bHLH84
bHLH	bHLH21	2	bHLH115, bHLH16
bHLH	bHLH22	1	bHLH48
bHLH	bHLH23	-	-
bHLH	bHLH24	-	-
bHLH	bHLH25	-	-
bHLH	bHLH26	-	-
bHLH	bHLH27	1	bHLH168
bHLH	bHLH28	-	-
bHLH	bHLH29	1	bHLH111
bHLH	bHLH30	1	bHLH59
bHLH	bHLH31	-	-
bHLH	bHLH32	1	bHLH52
bHLH	bHLH33	2	bHLH81, bHLH112
bHLH	bHLH34	1	bHLH35
bHLH	bHLH35	2	bHLH34, bHLH40
bHLH	bHLH36	3	bHLH150, bHLH68, bHLH149
bHLH	bHLH37	-	-
bHLH	bHLH38	2	bHLH96, bHLH60
bHLH	bHLH39	1	bHLH139
bHLH	bHLH40	1	bHLH35
bHLH	bHLH41	-	-
bHLH	bHLH42	1	bHLH66
bHLH	bHLH43	-	-
bHLH	bHLH44	1	bHLH131
bHLH	bHLH45	-	-
bHLH	bHLH46	-	-
bHLH	bHLH47	2	bHLH69, bHLH109
bHLH	bHLH48	1	bHLH22
bHLH	bHLH49	-	-
bHLH	bHLH50	-	-
bHLH	bHLH51	2	bHLH164, bHLH142
bHLH	bHLH52	1	bHLH32
bHLH	bHLH53	-	-
bHLH	bHLH54	-	-
bHLH	bHLH55	2	bHLH77, bHLH134
bHLH	bHLH56	-	-
bHLH	bHLH57	1	bHLH62
bHLH	bHLH58	-	-
bHLH	bHLH59	1	bHLH30
bHLH	bHLH60	2	bHLH38, bHLH96
bHLH	bHLH61	-	-
bHLH	bHLH62	1	bHLH57
bHLH	bHLH63	-	-
bHLH	bHLH64	1	bHLH151
bHLH	bHLH65	-	-
bHLH	bHLH66	1	bHLH42
bHLH	bHLH67	-	-
bHLH	bHLH68	3	bHLH149, bHLH36, bHLH150
bHLH	bHLH69	1	bHLH47
bHLH	bHLH70	-	-
bHLH	bHLH71	2	bHLH155, bHLH133
bHLH	bHLH72	-	-
bHLH	bHLH73	-	-
bHLH	bHLH74	-	-
bHLH	bHLH75	-	-
bHLH	bHLH76	1	bHLH122
bHLH	bHLH77	2	bHLH134, bHLH55
bHLH	bHLH78	-	-
bHLH	bHLH79	-	-
bHLH	bHLH80	1	bHLH128
bHLH	bHLH81	3	bHLH129, bHLH112, bHLH33
bHLH	bHLH82	-	-
bHLH	bHLH83	-	-
bHLH	bHLH84	3	bHLH20, bHLH165, bHLH89
bHLH	bHLH85	1	bHLH11
bHLH	bHLH86	1	bHLH127
bHLH	bHLH87	2	bHLH4, bHLH154
bHLH	bHLH88	-	-
bHLH	bHLH89	3	bHLH84, bHLH20, bHLH165
bHLH	bHLH90	-	-
bHLH	bHLH91	-	-
bHLH	bHLH92	1	bHLH157
bHLH	bHLH93	-	-
bHLH	bHLH94	-	-
bHLH	bHLH95	-	-
bHLH	bHLH96	2	bHLH60, bHLH38
bHLH	bHLH97	1	bHLH148
bHLH	bHLH98	-	-
bHLH	bHLH99	2	bHLH121, bHLH157
bHLH	bHLH100	1	bHLH8
bHLH	bHLH101	-	-
bHLH	bHLH102	1	bHLH159
bHLH	bHLH103	-	-
bHLH	bHLH104	-	-
bHLH	bHLH105	-	-
bHLH	bHLH106	-	-
bHLH	bHLH107	-	-
bHLH	bHLH108	-	-
bHLH	bHLH109	2	bHLH47, bHLH144
bHLH	bHLH110	1	bHLH1
bHLH	bHLH111	1	bHLH29
bHLH	bHLH112	2	bHLH33, bHLH81
bHLH	bHLH113	1	bHLH140
bHLH	bHLH114	-	-
bHLH	bHLH115	2	bHLH16, bHLH21
bHLH	bHLH116	-	-
bHLH	bHLH117	-	-
bHLH	bHLH118	-	-
bHLH	bHLH119	-	-
bHLH	bHLH120	-	-
bHLH	bHLH121	2	bHLH157, bHLH99
bHLH	bHLH122	1	bHLH76
bHLH	bHLH123	1	bHLH136
bHLH	bHLH124	1	bHLH17
bHLH	bHLH125	-	-
bHLH	bHLH126	-	-
bHLH	bHLH127	1	bHLH86
bHLH	bHLH128	1	bHLH80
bHLH	bHLH129	1	bHLH81
bHLH	bHLH130	-	-
bHLH	bHLH131	1	bHLH44
bHLH	bHLH132	-	-
bHLH	bHLH133	3	bHLH153, bHLH71, bHLH155
bHLH	bHLH134	2	bHLH55, bHLH77
bHLH	bHLH135	1	bHLH148
bHLH	bHLH136	1	bHLH123
bHLH	bHLH137	-	-
bHLH	bHLH138	-	-
bHLH	bHLH139	1	bHLH39
bHLH	bHLH140	1	bHLH113
bHLH	bHLH141	-	-
bHLH	bHLH142	2	bHLH51, bHLH164
bHLH	bHLH143	-	-
bHLH	bHLH144	1	bHLH109
bHLH	bHLH145	-	-
bHLH	bHLH146	-	-
bHLH	bHLH147	-	-
bHLH	bHLH148	2	bHLH97, bHLH135
bHLH	bHLH149	3	bHLH36, bHLH150, bHLH68
bHLH	bHLH150	3	bHLH68, bHLH149, bHLH36
bHLH	bHLH151	1	bHLH64
bHLH	bHLH152	-	-
bHLH	bHLH153	1	bHLH133
bHLH	bHLH154	2	bHLH87, bHLH4
bHLH	bHLH155	2	bHLH133, bHLH71
bHLH	bHLH156	-	-
bHLH	bHLH157	3	bHLH92, bHLH99, bHLH121
bHLH	bHLH158	-	-
bHLH	bHLH159	1	bHLH102
bHLH	bHLH160	-	-
bHLH	bHLH161	-	-
bHLH	bHLH162	-	-
bHLH	bHLH163	-	-
bHLH	bHLH164	2	bHLH142, bHLH51
bHLH	bHLH165	3	bHLH89, bHLH84, bHLH20
bHLH	bHLH166	-	-
bHLH	bHLH167	-	-
bHLH	bHLH168	1	bHLH27
bZIP	bZIP1	1	bZIP49
bZIP	bZIP2	-	-
bZIP	bZIP3	-	-
bZIP	bZIP4	-	-
bZIP	bZIP5	-	-
bZIP	bZIP6	-	-
bZIP	bZIP7	-	-
bZIP	bZIP8	2	bZIP26, bZIP57
bZIP	bZIP9	1	bZIP53
bZIP	bZIP10	-	-
bZIP	bZIP11	1	bZIP34
bZIP	bZIP12	2	bZIP58, bZIP47
bZIP	bZIP13	1	bZIP24
bZIP	bZIP14	-	-
bZIP	bZIP15	1	bZIP36
bZIP	bZIP16	1	bZIP32
bZIP	bZIP17	-	-
bZIP	bZIP18	1	bZIP22
bZIP	bZIP19	1	bZIP43
bZIP	bZIP20	1	bZIP56
bZIP	bZIP21	1	bZIP39
bZIP	bZIP22	1	bZIP18
bZIP	bZIP23	1	bZIP40
bZIP	bZIP24	1	bZIP13
bZIP	bZIP25	-	-
bZIP	bZIP26	2	bZIP57, bZIP8
bZIP	bZIP27	-	-
bZIP	bZIP28	-	-
bZIP	bZIP29	2	bZIP63, bZIP41
bZIP	bZIP30	-	-
bZIP	bZIP31	1	bZIP46
bZIP	bZIP32	1	bZIP16
bZIP	bZIP33	1	bZIP52
bZIP	bZIP34	1	bZIP11
bZIP	bZIP35	-	-
bZIP	bZIP36	1	bZIP15
bZIP	bZIP37	-	-
bZIP	bZIP38	-	-
bZIP	bZIP39	1	bZIP21
bZIP	bZIP40	1	bZIP23
bZIP	bZIP41	2	bZIP29, bZIP63
bZIP	bZIP42	-	-
bZIP	bZIP43	1	bZIP19
bZIP	bZIP44	-	-
bZIP	bZIP45	-	-
bZIP	bZIP46	1	bZIP31
bZIP	bZIP47	2	bZIP12, bZIP58
bZIP	bZIP48	1	bZIP61
bZIP	bZIP49	1	bZIP1
bZIP	bZIP50	-	-
bZIP	bZIP51	-	-
bZIP	bZIP52	1	bZIP33
bZIP	bZIP53	1	bZIP9
bZIP	bZIP54	-	-
bZIP	bZIP55	-	-
bZIP	bZIP56	1	bZIP20
bZIP	bZIP57	2	bZIP8, bZIP26
bZIP	bZIP58	2	bZIP47, bZIP12
bZIP	bZIP59	-	-
bZIP	bZIP60	1	bZIP65
bZIP	bZIP61	1	bZIP48
bZIP	bZIP62	-	-
bZIP	bZIP63	2	bZIP41, bZIP29
bZIP	bZIP64	-	-
bZIP	bZIP65	1	bZIP60
C2H2	C2H2-1	1	C2H2-86
C2H2	C2H2-2	-	-
C2H2	C2H2-3	1	C2H2-39
C2H2	C2H2-4	1	C2H2-34
C2H2	C2H2-5	1	C2H2-6
C2H2	C2H2-6	1	C2H2-5
C2H2	C2H2-7	-	-
C2H2	C2H2-8	1	C2H2-14
C2H2	C2H2-9	1	C2H2-47
C2H2	C2H2-10	-	-
C2H2	C2H2-11	-	-
C2H2	C2H2-12	-	-
C2H2	C2H2-13	1	C2H2-42
C2H2	C2H2-14	1	C2H2-8
C2H2	C2H2-15	-	-
C2H2	C2H2-16	-	-
C2H2	C2H2-17	1	C2H2-33
C2H2	C2H2-18	-	-
C2H2	C2H2-19	1	C2H2-30
C2H2	C2H2-20	1	C2H2-77
C2H2	C2H2-21	-	-
C2H2	C2H2-22	-	-
C2H2	C2H2-23	-	-
C2H2	C2H2-24	-	-
C2H2	C2H2-25	2	C2H2-82, C2H2-48
C2H2	C2H2-26	-	-
C2H2	C2H2-27	-	-
C2H2	C2H2-28	2	C2H2-70, C2H2-66
C2H2	C2H2-29	1	C2H2-72
C2H2	C2H2-30	1	C2H2-19
C2H2	C2H2-31	1	C2H2-50
C2H2	C2H2-32	1	C2H2-41
C2H2	C2H2-33	1	C2H2-17
C2H2	C2H2-34	1	C2H2-4
C2H2	C2H2-35	-	-
C2H2	C2H2-36	-	-
C2H2	C2H2-37	1	C2H2-55
C2H2	C2H2-38	-	-
C2H2	C2H2-39	1	C2H2-3
C2H2	C2H2-40	-	-
C2H2	C2H2-41	1	C2H2-32
C2H2	C2H2-42	1	C2H2-13
C2H2	C2H2-43	-	-
C2H2	C2H2-44	2	C2H2-88, C2H2-81
C2H2	C2H2-45	-	-
C2H2	C2H2-46	1	C2H2-65
C2H2	C2H2-47	1	C2H2-9
C2H2	C2H2-48	2	C2H2-25, C2H2-82
C2H2	C2H2-49	1	C2H2-80
C2H2	C2H2-50	1	C2H2-31
C2H2	C2H2-51	-	-
C2H2	C2H2-52	-	-
C2H2	C2H2-53	-	-
C2H2	C2H2-54	-	-
C2H2	C2H2-55	1	C2H2-37
C2H2	C2H2-56	2	C2H2-68, C2H2-63
C2H2	C2H2-57	-	-
C2H2	C2H2-58	2	C2H2-62, C2H2-87
C2H2	C2H2-59	-	-
C2H2	C2H2-60	-	-
C2H2	C2H2-61	-	-
C2H2	C2H2-62	2	C2H2-87, C2H2-58
C2H2	C2H2-63	2	C2H2-56, C2H2-68
C2H2	C2H2-64	1	C2H2-74
C2H2	C2H2-65	1	C2H2-46
C2H2	C2H2-66	2	C2H2-28, C2H2-70
C2H2	C2H2-67	-	-
C2H2	C2H2-68	2	C2H2-63, C2H2-56
C2H2	C2H2-69	-	-
C2H2	C2H2-70	2	C2H2-66, C2H2-28
C2H2	C2H2-71	-	-
C2H2	C2H2-72	1	C2H2-29
C2H2	C2H2-73	-	-
C2H2	C2H2-74	1	C2H2-64
C2H2	C2H2-75	-	-
C2H2	C2H2-76	-	-
C2H2	C2H2-77	1	C2H2-20
C2H2	C2H2-78	-	-
C2H2	C2H2-79	-	-
C2H2	C2H2-80	1	C2H2-49
C2H2	C2H2-81	2	C2H2-44, C2H2-88
C2H2	C2H2-82	2	C2H2-48, C2H2-25
C2H2	C2H2-83	-	-
C2H2	C2H2-84	-	-
C2H2	C2H2-85	-	-
C2H2	C2H2-86	1	C2H2-1
C2H2	C2H2-87	2	C2H2-58, C2H2-62
C2H2	C2H2-88	2	C2H2-81, C2H2-44
C2H2	C2H2-89	-	-
C3H	C3H1	1	C3H12
C3H	C3H2	3	C3H49, C3H41, C3H10
C3H	C3H3	-	-
C3H	C3H4	-	-
C3H	C3H5	2	C3H44, C3H25
C3H	C3H6	-	-
C3H	C3H7	1	C3H31
C3H	C3H8	1	C3H32
C3H	C3H9	1	C3H16
C3H	C3H10	3	C3H2, C3H49, C3H41
C3H	C3H11	-	-
C3H	C3H12	1	C3H1
C3H	C3H13	2	C3H48, C3H51
C3H	C3H14	-	-
C3H	C3H15	-	-
C3H	C3H16	1	C3H9
C3H	C3H17	-	-
C3H	C3H18	-	-
C3H	C3H19	1	C3H21
C3H	C3H20	-	-
C3H	C3H21	2	C3H19, C3H46
C3H	C3H22	-	-
C3H	C3H23	-	-
C3H	C3H24	-	-
C3H	C3H25	2	C3H44, C3H5
C3H	C3H26	-	-
C3H	C3H27	-	-
C3H	C3H28	-	-
C3H	C3H29	-	-
C3H	C3H30	-	-
C3H	C3H31	1	C3H7
C3H	C3H32	1	C3H8
C3H	C3H33	-	-
C3H	C3H34	-	-
C3H	C3H35	-	-
C3H	C3H36	-	-
C3H	C3H37	-	-
C3H	C3H38	-	-
C3H	C3H39	-	-
C3H	C3H40	-	-
C3H	C3H41	3	C3H10, C3H2, C3H49
C3H	C3H42	-	-
C3H	C3H43	-	-
C3H	C3H44	2	C3H5, C3H25
C3H	C3H45	1	C3H47
C3H	C3H46	1	C3H21
C3H	C3H47	1	C3H45
C3H	C3H48	2	C3H51, C3H13
C3H	C3H49	3	C3H41, C3H10, C3H2
C3H	C3H50	-	-
C3H	C3H51	2	C3H13, C3H48
CAMTA	CAMTA1	-	-
CAMTA	CAMTA2	1	CAMTA5
CAMTA	CAMTA3	-	-
CAMTA	CAMTA4	1	CAMTA7
CAMTA	CAMTA5	1	CAMTA2
CAMTA	CAMTA6	-	-
CAMTA	CAMTA7	1	CAMTA4
CO-like	CO-like1	-	-
CO-like	CO-like2	-	-
CO-like	CO-like3	1	CO-like5
CO-like	CO-like4	1	CO-like10
CO-like	CO-like5	1	CO-like3
CO-like	CO-like6	-	-
CO-like	CO-like7	-	-
CO-like	CO-like8	-	-
CO-like	CO-like9	-	-
CO-like	CO-like10	1	CO-like4
CPP	CPP1	2	CPP4, CPP5
CPP	CPP2	1	CPP8
CPP	CPP3	-	-
CPP	CPP4	2	CPP5, CPP1
CPP	CPP5	2	CPP1, CPP4
CPP	CPP6	1	CPP7
CPP	CPP7	1	CPP6
CPP	CPP8	1	CPP2
DBB	DBB1	1	DBB3
DBB	DBB2	1	DBB7
DBB	DBB3	1	DBB1
DBB	DBB4	-	-
DBB	DBB5	1	DBB6
DBB	DBB6	1	DBB5
DBB	DBB7	1	DBB2
Dof	Dof1	4	Dof4, Dof24, Dof35, Dof19
Dof	Dof2	3	Dof13, Dof8, Dof37
Dof	Dof3	2	Dof29, Dof6
Dof	Dof4	3	Dof22, Dof1, Dof16
Dof	Dof5	-	-
Dof	Dof6	2	Dof3, Dof29
Dof	Dof7	1	Dof12
Dof	Dof8	3	Dof37, Dof2, Dof13
Dof	Dof9	2	Dof32, Dof14
Dof	Dof10	1	Dof17
Dof	Dof11	2	Dof19, Dof16
Dof	Dof12	1	Dof7
Dof	Dof13	3	Dof8, Dof37, Dof2
Dof	Dof14	2	Dof9, Dof32
Dof	Dof15	-	-
Dof	Dof16	3	Dof4, Dof11, Dof19
Dof	Dof17	1	Dof10
Dof	Dof18	-	-
Dof	Dof19	3	Dof16, Dof1, Dof11
Dof	Dof20	2	Dof40, Dof27
Dof	Dof21	1	Dof34
Dof	Dof22	1	Dof4
Dof	Dof23	2	Dof40, Dof27
Dof	Dof24	2	Dof35, Dof1
Dof	Dof25	-	-
Dof	Dof26	-	-
Dof	Dof27	3	Dof23, Dof20, Dof33
Dof	Dof28	-	-
Dof	Dof29	2	Dof6, Dof3
Dof	Dof30	1	Dof41
Dof	Dof31	-	-
Dof	Dof32	2	Dof14, Dof9
Dof	Dof33	1	Dof27
Dof	Dof34	1	Dof21
Dof	Dof35	2	Dof1, Dof24
Dof	Dof36	-	-
Dof	Dof37	3	Dof2, Dof13, Dof8
Dof	Dof38	1	Dof39
Dof	Dof39	1	Dof38
Dof	Dof40	2	Dof23, Dof20
Dof	Dof41	1	Dof30
E2F/DP	E2F/DP1	1	E2F/DP11
E2F/DP	E2F/DP2	1	E2F/DP6
E2F/DP	E2F/DP3	-	-
E2F/DP	E2F/DP4	-	-
E2F/DP	E2F/DP5	-	-
E2F/DP	E2F/DP6	1	E2F/DP2
E2F/DP	E2F/DP7	1	E2F/DP9
E2F/DP	E2F/DP8	-	-
E2F/DP	E2F/DP9	1	E2F/DP7
E2F/DP	E2F/DP10	-	-
E2F/DP	E2F/DP11	1	E2F/DP1
EIL	EIL1	-	-
EIL	EIL2	-	-
ERF	ERF1	-	-
ERF	ERF2	-	-
ERF	ERF3	1	ERF36
ERF	ERF4	-	-
ERF	ERF5	-	-
ERF	ERF6	-	-
ERF	ERF7	-	-
ERF	ERF8	1	ERF80
ERF	ERF9	-	-
ERF	ERF10	-	-
ERF	ERF11	1	ERF16
ERF	ERF12	-	-
ERF	ERF13	1	ERF54
ERF	ERF14	-	-
ERF	ERF15	-	-
ERF	ERF16	1	ERF11
ERF	ERF17	3	ERF94, ERF100, ERF76
ERF	ERF18	3	ERF102, ERF47, ERF22
ERF	ERF19	-	-
ERF	ERF20	2	ERF75, ERF104
ERF	ERF21	1	ERF29
ERF	ERF22	1	ERF18
ERF	ERF23	1	ERF63
ERF	ERF24	-	-
ERF	ERF25	-	-
ERF	ERF26	-	-
ERF	ERF27	1	ERF93
ERF	ERF28	1	ERF88
ERF	ERF29	1	ERF21
ERF	ERF30	-	-
ERF	ERF31	-	-
ERF	ERF32	-	-
ERF	ERF33	-	-
ERF	ERF34	-	-
ERF	ERF35	-	-
ERF	ERF36	1	ERF3
ERF	ERF37	1	ERF95
ERF	ERF38	2	ERF86, ERF77
ERF	ERF39	1	ERF50
ERF	ERF40	-	-
ERF	ERF41	-	-
ERF	ERF42	-	-
ERF	ERF43	-	-
ERF	ERF44	-	-
ERF	ERF45	-	-
ERF	ERF46	2	ERF66, ERF78
ERF	ERF47	1	ERF18
ERF	ERF48	1	ERF61
ERF	ERF49	1	ERF69
ERF	ERF50	1	ERF39
ERF	ERF51	-	-
ERF	ERF52	-	-
ERF	ERF53	-	-
ERF	ERF54	1	ERF13
ERF	ERF55	-	-
ERF	ERF56	1	ERF74
ERF	ERF57	1	ERF59
ERF	ERF58	-	-
ERF	ERF59	1	ERF57
ERF	ERF60	1	ERF99
ERF	ERF61	2	ERF106, ERF48
ERF	ERF62	-	-
ERF	ERF63	1	ERF23
ERF	ERF64	-	-
ERF	ERF65	-	-
ERF	ERF66	2	ERF78, ERF46
ERF	ERF67	-	-
ERF	ERF68	-	-
ERF	ERF69	1	ERF49
ERF	ERF70	1	ERF83
ERF	ERF71	-	-
ERF	ERF72	-	-
ERF	ERF73	1	ERF82
ERF	ERF74	1	ERF56
ERF	ERF75	2	ERF104, ERF20
ERF	ERF76	3	ERF17, ERF94, ERF100
ERF	ERF77	2	ERF38, ERF86
ERF	ERF78	2	ERF46, ERF66
ERF	ERF79	-	-
ERF	ERF80	1	ERF8
ERF	ERF81	-	-
ERF	ERF82	1	ERF73
ERF	ERF83	1	ERF70
ERF	ERF84	-	-
ERF	ERF85	1	ERF101
ERF	ERF86	2	ERF77, ERF38
ERF	ERF87	-	-
ERF	ERF88	1	ERF28
ERF	ERF89	-	-
ERF	ERF90	1	ERF109
ERF	ERF91	-	-
ERF	ERF92	-	-
ERF	ERF93	1	ERF27
ERF	ERF94	2	ERF76, ERF17
ERF	ERF95	1	ERF37
ERF	ERF96	-	-
ERF	ERF97	-	-
ERF	ERF98	1	ERF103
ERF	ERF99	1	ERF60
ERF	ERF100	2	ERF76, ERF17
ERF	ERF101	1	ERF85
ERF	ERF102	1	ERF18
ERF	ERF103	1	ERF98
ERF	ERF104	2	ERF20, ERF75
ERF	ERF105	-	-
ERF	ERF106	1	ERF61
ERF	ERF107	-	-
ERF	ERF108	-	-
ERF	ERF109	1	ERF90
FAR1	FAR1-1	-	-
FAR1	FAR1-2	-	-
FAR1	FAR1-3	-	-
FAR1	FAR1-4	-	-
FAR1	FAR1-5	-	-
FAR1	FAR1-6	-	-
FAR1	FAR1-7	-	-
FAR1	FAR1-8	1	FAR1-22
FAR1	FAR1-9	-	-
FAR1	FAR1-10	-	-
FAR1	FAR1-11	-	-
FAR1	FAR1-12	-	-
FAR1	FAR1-13	1	FAR1-16
FAR1	FAR1-14	1	FAR1-34
FAR1	FAR1-15	-	-
FAR1	FAR1-16	1	FAR1-13
FAR1	FAR1-17	-	-
FAR1	FAR1-18	-	-
FAR1	FAR1-19	1	FAR1-31
FAR1	FAR1-20	-	-
FAR1	FAR1-21	-	-
FAR1	FAR1-22	1	FAR1-8
FAR1	FAR1-23	-	-
FAR1	FAR1-24	-	-
FAR1	FAR1-25	-	-
FAR1	FAR1-26	-	-
FAR1	FAR1-27	-	-
FAR1	FAR1-28	-	-
FAR1	FAR1-29	1	FAR1-33
FAR1	FAR1-30	-	-
FAR1	FAR1-31	1	FAR1-19
FAR1	FAR1-32	-	-
FAR1	FAR1-33	1	FAR1-29
FAR1	FAR1-34	1	FAR1-14
G2-like	G2-like1	1	G2-like33
G2-like	G2-like2	-	-
G2-like	G2-like3	1	G2-like7
G2-like	G2-like4	2	G2-like23, G2-like10
G2-like	G2-like5	-	-
G2-like	G2-like6	-	-
G2-like	G2-like7	1	G2-like3
G2-like	G2-like8	1	G2-like38
G2-like	G2-like9	-	-
G2-like	G2-like10	3	G2-like4, G2-like41, G2-like23
G2-like	G2-like11	1	G2-like14
G2-like	G2-like12	1	G2-like37
G2-like	G2-like13	1	G2-like19
G2-like	G2-like14	1	G2-like11
G2-like	G2-like15	-	-
G2-like	G2-like16	1	G2-like25
G2-like	G2-like17	-	-
G2-like	G2-like18	1	G2-like27
G2-like	G2-like19	1	G2-like13
G2-like	G2-like20	-	-
G2-like	G2-like21	-	-
G2-like	G2-like22	1	G2-like43
G2-like	G2-like23	2	G2-like10, G2-like4
G2-like	G2-like24	-	-
G2-like	G2-like25	1	G2-like16
G2-like	G2-like26	-	-
G2-like	G2-like27	1	G2-like18
G2-like	G2-like28	1	G2-like31
G2-like	G2-like29	-	-
G2-like	G2-like30	-	-
G2-like	G2-like31	1	G2-like28
G2-like	G2-like32	1	G2-like45
G2-like	G2-like33	1	G2-like1
G2-like	G2-like34	-	-
G2-like	G2-like35	-	-
G2-like	G2-like36	-	-
G2-like	G2-like37	1	G2-like12
G2-like	G2-like38	1	G2-like8
G2-like	G2-like39	1	G2-like46
G2-like	G2-like40	-	-
G2-like	G2-like41	1	G2-like10
G2-like	G2-like42	-	-
G2-like	G2-like43	1	G2-like22
G2-like	G2-like44	-	-
G2-like	G2-like45	1	G2-like32
G2-like	G2-like46	1	G2-like39
GATA	GATA1	3	GATA15, GATA27, GATA7
GATA	GATA2	1	GATA4
GATA	GATA3	-	-
GATA	GATA4	2	GATA23, GATA2
GATA	GATA5	-	-
GATA	GATA6	1	GATA12
GATA	GATA7	3	GATA1, GATA15, GATA27
GATA	GATA8	-	-
GATA	GATA9	3	GATA18, GATA20, GATA19
GATA	GATA10	1	GATA34
GATA	GATA11	1	GATA16
GATA	GATA12	1	GATA6
GATA	GATA13	-	-
GATA	GATA14	-	-
GATA	GATA15	3	GATA27, GATA7, GATA1
GATA	GATA16	1	GATA11
GATA	GATA17	-	-
GATA	GATA18	3	GATA20, GATA19, GATA9
GATA	GATA19	3	GATA9, GATA18, GATA20
GATA	GATA20	3	GATA19, GATA9, GATA18
GATA	GATA21	-	-
GATA	GATA22	1	GATA28
GATA	GATA23	1	GATA4
GATA	GATA24	1	GATA25
GATA	GATA25	1	GATA24
GATA	GATA26	2	GATA33, GATA32
GATA	GATA27	3	GATA7, GATA1, GATA15
GATA	GATA28	1	GATA22
GATA	GATA29	-	-
GATA	GATA30	-	-
GATA	GATA31	-	-
GATA	GATA32	2	GATA26, GATA33
GATA	GATA33	2	GATA32, GATA26
GATA	GATA34	1	GATA10
GATA	GATA35	-	-
GATA	GATA36	-	-
GeBP	GeBP1	-	-
GeBP	GeBP2	-	-
GeBP	GeBP3	1	GeBP5
GeBP	GeBP4	-	-
GeBP	GeBP5	1	GeBP3
GeBP	GeBP6	-	-
GeBP	GeBP7	-	-
GeBP	GeBP8	-	-
GRAS	GRAS1	1	GRAS29
GRAS	GRAS2	1	GRAS35
GRAS	GRAS3	1	GRAS36
GRAS	GRAS4	1	GRAS21
GRAS	GRAS5	-	-
GRAS	GRAS6	1	GRAS21
GRAS	GRAS7	-	-
GRAS	GRAS8	1	GRAS23
GRAS	GRAS9	-	-
GRAS	GRAS10	-	-
GRAS	GRAS11	2	GRAS41, GRAS20
GRAS	GRAS12	-	-
GRAS	GRAS13	1	GRAS37
GRAS	GRAS14	-	-
GRAS	GRAS15	-	-
GRAS	GRAS16	-	-
GRAS	GRAS17	-	-
GRAS	GRAS18	-	-
GRAS	GRAS19	2	GRAS31, GRAS44
GRAS	GRAS20	2	GRAS11, GRAS41
GRAS	GRAS21	2	GRAS6, GRAS4
GRAS	GRAS22	1	GRAS37
GRAS	GRAS23	1	GRAS8
GRAS	GRAS24	-	-
GRAS	GRAS25	-	-
GRAS	GRAS26	2	GRAS39, GRAS52
GRAS	GRAS27	-	-
GRAS	GRAS28	1	GRAS45
GRAS	GRAS29	1	GRAS1
GRAS	GRAS30	-	-
GRAS	GRAS31	2	GRAS44, GRAS19
GRAS	GRAS32	-	-
GRAS	GRAS33	1	GRAS49
GRAS	GRAS34	-	-
GRAS	GRAS35	1	GRAS2
GRAS	GRAS36	1	GRAS3
GRAS	GRAS37	2	GRAS13, GRAS22
GRAS	GRAS38	-	-
GRAS	GRAS39	2	GRAS52, GRAS26
GRAS	GRAS40	-	-
GRAS	GRAS41	2	GRAS20, GRAS11
GRAS	GRAS42	-	-
GRAS	GRAS43	-	-
GRAS	GRAS44	2	GRAS19, GRAS31
GRAS	GRAS45	1	GRAS28
GRAS	GRAS46	1	GRAS50
GRAS	GRAS47	-	-
GRAS	GRAS48	-	-
GRAS	GRAS49	1	GRAS33
GRAS	GRAS50	1	GRAS46
GRAS	GRAS51	-	-
GRAS	GRAS52	2	GRAS26, GRAS39
GRF	GRF1	1	GRF5
GRF	GRF2	-	-
GRF	GRF3	1	GRF4
GRF	GRF4	1	GRF3
GRF	GRF5	1	GRF1
GRF	GRF6	1	GRF10
GRF	GRF7	-	-
GRF	GRF8	1	GRF9
GRF	GRF9	1	GRF8
GRF	GRF10	1	GRF6
HB-other	HB-other1	-	-
HB-other	HB-other2	-	-
HB-other	HB-other3	-	-
HB-other	HB-other4	-	-
HB-other	HB-other5	1	HB-other11
HB-other	HB-other6	-	-
HB-other	HB-other7	-	-
HB-other	HB-other8	-	-
HB-other	HB-other9	1	HB-other12
HB-other	HB-other10	-	-
HB-other	HB-other11	1	HB-other5
HB-other	HB-other12	1	HB-other9
HB-PHD	HB-PHD1	-	-
HB-PHD	HB-PHD2	-	-
HD-ZIP	HD-ZIP1	-	-
HD-ZIP	HD-ZIP2	3	HD-ZIP3, HD-ZIP4, HD-ZIP25
HD-ZIP	HD-ZIP3	3	HD-ZIP4, HD-ZIP25, HD-ZIP2
HD-ZIP	HD-ZIP4	3	HD-ZIP25, HD-ZIP2, HD-ZIP3
HD-ZIP	HD-ZIP5	-	-
HD-ZIP	HD-ZIP6	-	-
HD-ZIP	HD-ZIP7	1	HD-ZIP11
HD-ZIP	HD-ZIP8	1	HD-ZIP34
HD-ZIP	HD-ZIP9	1	HD-ZIP33
HD-ZIP	HD-ZIP10	1	HD-ZIP22
HD-ZIP	HD-ZIP11	1	HD-ZIP7
HD-ZIP	HD-ZIP12	-	-
HD-ZIP	HD-ZIP13	3	HD-ZIP41, HD-ZIP39, HD-ZIP37
HD-ZIP	HD-ZIP14	-	-
HD-ZIP	HD-ZIP15	1	HD-ZIP23
HD-ZIP	HD-ZIP16	1	HD-ZIP23
HD-ZIP	HD-ZIP17	-	-
HD-ZIP	HD-ZIP18	2	HD-ZIP31, HD-ZIP36
HD-ZIP	HD-ZIP19	2	HD-ZIP30, HD-ZIP42
HD-ZIP	HD-ZIP20	-	-
HD-ZIP	HD-ZIP21	2	HD-ZIP26, HD-ZIP38
HD-ZIP	HD-ZIP22	1	HD-ZIP10
HD-ZIP	HD-ZIP23	2	HD-ZIP15, HD-ZIP16
HD-ZIP	HD-ZIP24	-	-
HD-ZIP	HD-ZIP25	3	HD-ZIP2, HD-ZIP3, HD-ZIP4
HD-ZIP	HD-ZIP26	2	HD-ZIP44, HD-ZIP21
HD-ZIP	HD-ZIP27	-	-
HD-ZIP	HD-ZIP28	-	-
HD-ZIP	HD-ZIP29	-	-
HD-ZIP	HD-ZIP30	1	HD-ZIP19
HD-ZIP	HD-ZIP31	1	HD-ZIP18
HD-ZIP	HD-ZIP32	-	-
HD-ZIP	HD-ZIP33	1	HD-ZIP9
HD-ZIP	HD-ZIP34	1	HD-ZIP8
HD-ZIP	HD-ZIP35	-	-
HD-ZIP	HD-ZIP36	1	HD-ZIP18
HD-ZIP	HD-ZIP37	3	HD-ZIP13, HD-ZIP41, HD-ZIP39
HD-ZIP	HD-ZIP38	2	HD-ZIP44, HD-ZIP21
HD-ZIP	HD-ZIP39	3	HD-ZIP37, HD-ZIP13, HD-ZIP41
HD-ZIP	HD-ZIP40	-	-
HD-ZIP	HD-ZIP41	3	HD-ZIP39, HD-ZIP37, HD-ZIP13
HD-ZIP	HD-ZIP42	1	HD-ZIP19
HD-ZIP	HD-ZIP43	-	-
HD-ZIP	HD-ZIP44	2	HD-ZIP26, HD-ZIP38
HRT-like	HRT-like1	-	-
HRT-like	HRT-like2	-	-
HRT-like	HRT-like3	-	-
HRT-like	HRT-like4	-	-
HSF	HSF1	-	-
HSF	HSF2	-	-
HSF	HSF3	-	-
HSF	HSF4	1	HSF7
HSF	HSF5	-	-
HSF	HSF6	-	-
HSF	HSF7	1	HSF4
HSF	HSF8	1	HSF15
HSF	HSF9	-	-
HSF	HSF10	1	HSF22
HSF	HSF11	-	-
HSF	HSF12	-	-
HSF	HSF13	-	-
HSF	HSF14	-	-
HSF	HSF15	2	HSF8, HSF20
HSF	HSF16	1	HSF19
HSF	HSF17	1	HSF24
HSF	HSF18	-	-
HSF	HSF19	1	HSF16
HSF	HSF20	2	HSF23, HSF15
HSF	HSF21	-	-
HSF	HSF22	1	HSF10
HSF	HSF23	1	HSF20
HSF	HSF24	1	HSF17
LBD	LBD1	1	LBD28
LBD	LBD2	-	-
LBD	LBD3	1	LBD9
LBD	LBD4	2	LBD24, LBD7
LBD	LBD5	-	-
LBD	LBD6	-	-
LBD	LBD7	2	LBD4, LBD24
LBD	LBD8	1	LBD25
LBD	LBD9	1	LBD3
LBD	LBD10	-	-
LBD	LBD11	-	-
LBD	LBD12	-	-
LBD	LBD13	3	LBD17, LBD21, LBD33
LBD	LBD14	-	-
LBD	LBD15	-	-
LBD	LBD16	-	-
LBD	LBD17	3	LBD21, LBD33, LBD13
LBD	LBD18	1	LBD32
LBD	LBD19	-	-
LBD	LBD20	-	-
LBD	LBD21	3	LBD33, LBD13, LBD17
LBD	LBD22	1	LBD31
LBD	LBD23	-	-
LBD	LBD24	2	LBD7, LBD4
LBD	LBD25	1	LBD8
LBD	LBD26	-	-
LBD	LBD27	-	-
LBD	LBD28	2	LBD1, LBD30
LBD	LBD29	-	-
LBD	LBD30	1	LBD28
LBD	LBD31	1	LBD22
LBD	LBD32	1	LBD18
LBD	LBD33	3	LBD13, LBD17, LBD21
LBD	LBD34	-	-
LBD	LBD35	-	-
LFY	LFY1	-	-
LSD	LSD1	-	-
LSD	LSD2	-	-
MIKC_MADS	MIKC_MADS1	-	-
MIKC_MADS	MIKC_MADS2	1	MIKC_MADS6
MIKC_MADS	MIKC_MADS3	1	MIKC_MADS25
MIKC_MADS	MIKC_MADS4	1	MIKC_MADS18
MIKC_MADS	MIKC_MADS5	-	-
MIKC_MADS	MIKC_MADS6	2	MIKC_MADS23, MIKC_MADS2
MIKC_MADS	MIKC_MADS7	1	MIKC_MADS13
MIKC_MADS	MIKC_MADS8	-	-
MIKC_MADS	MIKC_MADS9	-	-
MIKC_MADS	MIKC_MADS10	-	-
MIKC_MADS	MIKC_MADS11	1	MIKC_MADS19
MIKC_MADS	MIKC_MADS12	1	MIKC_MADS20
MIKC_MADS	MIKC_MADS13	1	MIKC_MADS7
MIKC_MADS	MIKC_MADS14	-	-
MIKC_MADS	MIKC_MADS15	-	-
MIKC_MADS	MIKC_MADS16	-	-
MIKC_MADS	MIKC_MADS17	1	MIKC_MADS23
MIKC_MADS	MIKC_MADS18	1	MIKC_MADS4
MIKC_MADS	MIKC_MADS19	1	MIKC_MADS11
MIKC_MADS	MIKC_MADS20	1	MIKC_MADS12
MIKC_MADS	MIKC_MADS21	-	-
MIKC_MADS	MIKC_MADS22	-	-
MIKC_MADS	MIKC_MADS23	2	MIKC_MADS17, MIKC_MADS6
MIKC_MADS	MIKC_MADS24	-	-
MIKC_MADS	MIKC_MADS25	1	MIKC_MADS3
MIKC_MADS	MIKC_MADS26	-	-
M-type_MADS	M-type_MADS1	-	-
M-type_MADS	M-type_MADS2	-	-
M-type_MADS	M-type_MADS3	1	M-type_MADS8
M-type_MADS	M-type_MADS4	-	-
M-type_MADS	M-type_MADS5	-	-
M-type_MADS	M-type_MADS6	2	M-type_MADS18, M-type_MADS13
M-type_MADS	M-type_MADS7	-	-
M-type_MADS	M-type_MADS8	1	M-type_MADS3
M-type_MADS	M-type_MADS9	-	-
M-type_MADS	M-type_MADS10	-	-
M-type_MADS	M-type_MADS11	-	-
M-type_MADS	M-type_MADS12	-	-
M-type_MADS	M-type_MADS13	3	M-type_MADS6, M-type_MADS14, M-type_MADS18
M-type_MADS	M-type_MADS14	1	M-type_MADS13
M-type_MADS	M-type_MADS15	-	-
M-type_MADS	M-type_MADS16	-	-
M-type_MADS	M-type_MADS17	-	-
M-type_MADS	M-type_MADS18	2	M-type_MADS13, M-type_MADS6
M-type_MADS	M-type_MADS19	-	-
M-type_MADS	M-type_MADS20	-	-
MYB	MYB1	-	-
MYB	MYB2	1	MYB43
MYB	MYB3	1	MYB73
MYB	MYB4	1	MYB108
MYB	MYB5	2	MYB33, MYB20
MYB	MYB6	1	MYB98
MYB	MYB7	2	MYB119, MYB58
MYB	MYB8	-	-
MYB	MYB9	2	MYB53, MYB67
MYB	MYB10	1	MYB56
MYB	MYB11	1	MYB28
MYB	MYB12	-	-
MYB	MYB13	1	MYB21
MYB	MYB14	1	MYB103
MYB	MYB15	2	MYB22, MYB94
MYB	MYB16	-	-
MYB	MYB17	-	-
MYB	MYB18	-	-
MYB	MYB19	2	MYB75, MYB81
MYB	MYB20	2	MYB5, MYB33
MYB	MYB21	1	MYB13
MYB	MYB22	3	MYB94, MYB15, MYB110
MYB	MYB23	1	MYB118
MYB	MYB24	-	-
MYB	MYB25	-	-
MYB	MYB26	2	MYB120, MYB40
MYB	MYB27	1	MYB95
MYB	MYB28	1	MYB11
MYB	MYB29	-	-
MYB	MYB30	-	-
MYB	MYB31	2	MYB124, MYB90
MYB	MYB32	1	MYB89
MYB	MYB33	2	MYB20, MYB5
MYB	MYB34	-	-
MYB	MYB35	2	MYB83, MYB87
MYB	MYB36	1	MYB106
MYB	MYB37	1	MYB124
MYB	MYB38	1	MYB44
MYB	MYB39	1	MYB74
MYB	MYB40	4	MYB81, MYB26, MYB120, MYB75
MYB	MYB41	1	MYB68
MYB	MYB42	-	-
MYB	MYB43	1	MYB2
MYB	MYB44	1	MYB38
MYB	MYB45	2	MYB55, MYB46
MYB	MYB46	2	MYB45, MYB55
MYB	MYB47	1	MYB54
MYB	MYB48	1	MYB111
MYB	MYB49	-	-
MYB	MYB50	3	MYB105, MYB57, MYB112
MYB	MYB51	-	-
MYB	MYB52	1	MYB78
MYB	MYB53	2	MYB67, MYB9
MYB	MYB54	1	MYB47
MYB	MYB55	2	MYB46, MYB45
MYB	MYB56	1	MYB10
MYB	MYB57	1	MYB50
MYB	MYB58	2	MYB7, MYB119
MYB	MYB59	1	MYB85
MYB	MYB60	1	MYB73
MYB	MYB61	-	-
MYB	MYB62	-	-
MYB	MYB63	2	MYB70, MYB121
MYB	MYB64	1	MYB76
MYB	MYB65	-	-
MYB	MYB66	-	-
MYB	MYB67	2	MYB9, MYB53
MYB	MYB68	1	MYB41
MYB	MYB69	-	-
MYB	MYB70	2	MYB121, MYB63
MYB	MYB71	1	MYB93
MYB	MYB72	1	MYB113
MYB	MYB73	2	MYB3, MYB60
MYB	MYB74	1	MYB39
MYB	MYB75	3	MYB40, MYB81, MYB19
MYB	MYB76	1	MYB64
MYB	MYB77	-	-
MYB	MYB78	1	MYB52
MYB	MYB79	-	-
MYB	MYB80	-	-
MYB	MYB81	3	MYB19, MYB75, MYB40
MYB	MYB82	1	MYB92
MYB	MYB83	2	MYB87, MYB35
MYB	MYB84	1	MYB86
MYB	MYB85	1	MYB59
MYB	MYB86	1	MYB84
MYB	MYB87	2	MYB35, MYB83
MYB	MYB88	-	-
MYB	MYB89	1	MYB32
MYB	MYB90	2	MYB31, MYB124
MYB	MYB91	-	-
MYB	MYB92	1	MYB82
MYB	MYB93	1	MYB71
MYB	MYB94	2	MYB15, MYB22
MYB	MYB95	1	MYB27
MYB	MYB96	-	-
MYB	MYB97	-	-
MYB	MYB98	1	MYB6
MYB	MYB99	2	MYB107, MYB126
MYB	MYB100	-	-
MYB	MYB101	-	-
MYB	MYB102	-	-
MYB	MYB103	1	MYB14
MYB	MYB104	-	-
MYB	MYB105	2	MYB112, MYB50
MYB	MYB106	1	MYB36
MYB	MYB107	2	MYB126, MYB99
MYB	MYB108	1	MYB4
MYB	MYB109	-	-
MYB	MYB110	1	MYB22
MYB	MYB111	1	MYB48
MYB	MYB112	2	MYB50, MYB105
MYB	MYB113	1	MYB72
MYB	MYB114	-	-
MYB	MYB115	-	-
MYB	MYB116	-	-
MYB	MYB117	-	-
MYB	MYB118	1	MYB23
MYB	MYB119	2	MYB58, MYB7
MYB	MYB120	2	MYB40, MYB26
MYB	MYB121	2	MYB63, MYB70
MYB	MYB122	-	-
MYB	MYB123	-	-
MYB	MYB124	3	MYB90, MYB37, MYB31
MYB	MYB125	-	-
MYB	MYB126	2	MYB99, MYB107
MYB_related	MYB_related1	1	MYB_related51
MYB_related	MYB_related2	1	MYB_related33
MYB_related	MYB_related3	-	-
MYB_related	MYB_related4	1	MYB_related25
MYB_related	MYB_related5	-	-
MYB_related	MYB_related6	-	-
MYB_related	MYB_related7	-	-
MYB_related	MYB_related8	1	MYB_related58
MYB_related	MYB_related9	1	MYB_related17
MYB_related	MYB_related10	-	-
MYB_related	MYB_related11	-	-
MYB_related	MYB_related12	-	-
MYB_related	MYB_related13	-	-
MYB_related	MYB_related14	1	MYB_related37
MYB_related	MYB_related15	1	MYB_related26
MYB_related	MYB_related16	1	MYB_related54
MYB_related	MYB_related17	1	MYB_related9
MYB_related	MYB_related18	1	MYB_related39
MYB_related	MYB_related19	-	-
MYB_related	MYB_related20	-	-
MYB_related	MYB_related21	1	MYB_related27
MYB_related	MYB_related22	-	-
MYB_related	MYB_related23	3	MYB_related52, MYB_related47, MYB_related38
MYB_related	MYB_related24	1	MYB_related57
MYB_related	MYB_related25	1	MYB_related4
MYB_related	MYB_related26	1	MYB_related15
MYB_related	MYB_related27	1	MYB_related21
MYB_related	MYB_related28	1	MYB_related44
MYB_related	MYB_related29	-	-
MYB_related	MYB_related30	-	-
MYB_related	MYB_related31	-	-
MYB_related	MYB_related32	1	MYB_related53
MYB_related	MYB_related33	1	MYB_related2
MYB_related	MYB_related34	1	MYB_related46
MYB_related	MYB_related35	1	MYB_related36
MYB_related	MYB_related36	1	MYB_related35
MYB_related	MYB_related37	1	MYB_related14
MYB_related	MYB_related38	2	MYB_related23, MYB_related52
MYB_related	MYB_related39	1	MYB_related18
MYB_related	MYB_related40	-	-
MYB_related	MYB_related41	-	-
MYB_related	MYB_related42	1	MYB_related50
MYB_related	MYB_related43	-	-
MYB_related	MYB_related44	1	MYB_related28
MYB_related	MYB_related45	-	-
MYB_related	MYB_related46	1	MYB_related34
MYB_related	MYB_related47	2	MYB_related23, MYB_related52
MYB_related	MYB_related48	-	-
MYB_related	MYB_related49	-	-
MYB_related	MYB_related50	1	MYB_related42
MYB_related	MYB_related51	1	MYB_related1
MYB_related	MYB_related52	3	MYB_related38, MYB_related47, MYB_related23
MYB_related	MYB_related53	1	MYB_related32
MYB_related	MYB_related54	1	MYB_related16
MYB_related	MYB_related55	1	MYB_related56
MYB_related	MYB_related56	1	MYB_related55
MYB_related	MYB_related57	1	MYB_related24
MYB_related	MYB_related58	1	MYB_related8
MYB_related	MYB_related59	-	-
NAC	NAC1	-	-
NAC	NAC2	1	NAC9
NAC	NAC3	-	-
NAC	NAC4	2	NAC51, NAC29
NAC	NAC5	2	NAC14, NAC53
NAC	NAC6	1	NAC74
NAC	NAC7	-	-
NAC	NAC8	1	NAC61
NAC	NAC9	1	NAC2
NAC	NAC10	-	-
NAC	NAC11	1	NAC63
NAC	NAC12	1	NAC13
NAC	NAC13	1	NAC12
NAC	NAC14	2	NAC53, NAC5
NAC	NAC15	-	-
NAC	NAC16	3	NAC89, NAC86, NAC26
NAC	NAC17	-	-
NAC	NAC18	-	-
NAC	NAC19	1	NAC27
NAC	NAC20	-	-
NAC	NAC21	-	-
NAC	NAC22	-	-
NAC	NAC23	-	-
NAC	NAC24	1	NAC76
NAC	NAC25	1	NAC65
NAC	NAC26	2	NAC16, NAC89
NAC	NAC27	1	NAC19
NAC	NAC28	-	-
NAC	NAC29	2	NAC4, NAC51
NAC	NAC30	-	-
NAC	NAC31	1	NAC73
NAC	NAC32	-	-
NAC	NAC33	-	-
NAC	NAC34	1	NAC44
NAC	NAC35	-	-
NAC	NAC36	1	NAC45
NAC	NAC37	1	NAC56
NAC	NAC38	-	-
NAC	NAC39	-	-
NAC	NAC40	-	-
NAC	NAC41	-	-
NAC	NAC42	1	NAC43
NAC	NAC43	1	NAC42
NAC	NAC44	1	NAC34
NAC	NAC45	1	NAC36
NAC	NAC46	2	NAC72, NAC61
NAC	NAC47	-	-
NAC	NAC48	1	NAC83
NAC	NAC49	-	-
NAC	NAC50	2	NAC92, NAC69
NAC	NAC51	2	NAC29, NAC4
NAC	NAC52	-	-
NAC	NAC53	2	NAC5, NAC14
NAC	NAC54	1	NAC84
NAC	NAC55	-	-
NAC	NAC56	1	NAC37
NAC	NAC57	-	-
NAC	NAC58	-	-
NAC	NAC59	1	NAC82
NAC	NAC60	-	-
NAC	NAC61	3	NAC46, NAC72, NAC8
NAC	NAC62	-	-
NAC	NAC63	1	NAC11
NAC	NAC64	-	-
NAC	NAC65	1	NAC25
NAC	NAC66	-	-
NAC	NAC67	-	-
NAC	NAC68	-	-
NAC	NAC69	2	NAC50, NAC92
NAC	NAC70	-	-
NAC	NAC71	-	-
NAC	NAC72	2	NAC61, NAC46
NAC	NAC73	1	NAC31
NAC	NAC74	1	NAC6
NAC	NAC75	-	-
NAC	NAC76	1	NAC24
NAC	NAC77	-	-
NAC	NAC78	-	-
NAC	NAC79	-	-
NAC	NAC80	-	-
NAC	NAC81	1	NAC87
NAC	NAC82	1	NAC59
NAC	NAC83	1	NAC48
NAC	NAC84	1	NAC54
NAC	NAC85	-	-
NAC	NAC86	1	NAC16
NAC	NAC87	1	NAC81
NAC	NAC88	-	-
NAC	NAC89	2	NAC26, NAC16
NAC	NAC90	-	-
NAC	NAC91	-	-
NAC	NAC92	2	NAC69, NAC50
NAC	NAC93	-	-
NF-YA	NF-YA1	1	NF-YA7
NF-YA	NF-YA2	1	NF-YA5
NF-YA	NF-YA3	1	NF-YA4
NF-YA	NF-YA4	1	NF-YA3
NF-YA	NF-YA5	1	NF-YA2
NF-YA	NF-YA6	-	-
NF-YA	NF-YA7	1	NF-YA1
NF-YB	NF-YB1	2	NF-YB6, NF-YB10
NF-YB	NF-YB2	-	-
NF-YB	NF-YB3	2	NF-YB8, NF-YB5
NF-YB	NF-YB4	1	NF-YB11
NF-YB	NF-YB5	1	NF-YB3
NF-YB	NF-YB6	2	NF-YB10, NF-YB1
NF-YB	NF-YB7	1	NF-YB12
NF-YB	NF-YB8	1	NF-YB3
NF-YB	NF-YB9	1	NF-YB13
NF-YB	NF-YB10	2	NF-YB1, NF-YB6
NF-YB	NF-YB11	2	NF-YB4, NF-YB13
NF-YB	NF-YB12	1	NF-YB7
NF-YB	NF-YB13	2	NF-YB11, NF-YB9
NF-YB	NF-YB14	-	-
NF-YC	NF-YC1	2	NF-YC13, NF-YC11
NF-YC	NF-YC2	-	-
NF-YC	NF-YC3	1	NF-YC5
NF-YC	NF-YC4	-	-
NF-YC	NF-YC5	1	NF-YC3
NF-YC	NF-YC6	-	-
NF-YC	NF-YC7	-	-
NF-YC	NF-YC8	2	NF-YC10, NF-YC9
NF-YC	NF-YC9	2	NF-YC8, NF-YC10
NF-YC	NF-YC10	2	NF-YC9, NF-YC8
NF-YC	NF-YC11	2	NF-YC1, NF-YC13
NF-YC	NF-YC12	-	-
NF-YC	NF-YC13	2	NF-YC11, NF-YC1
Nin-like	Nin-like1	1	Nin-like15
Nin-like	Nin-like2	1	Nin-like14
Nin-like	Nin-like3	1	Nin-like8
Nin-like	Nin-like4	-	-
Nin-like	Nin-like5	-	-
Nin-like	Nin-like6	-	-
Nin-like	Nin-like7	-	-
Nin-like	Nin-like8	1	Nin-like3
Nin-like	Nin-like9	-	-
Nin-like	Nin-like10	-	-
Nin-like	Nin-like11	-	-
Nin-like	Nin-like12	-	-
Nin-like	Nin-like13	-	-
Nin-like	Nin-like14	1	Nin-like2
Nin-like	Nin-like15	1	Nin-like1
NZZ/SPL	NZZ/SPL1	-	-
NZZ/SPL	NZZ/SPL2	-	-
NZZ/SPL	NZZ/SPL3	-	-
NZZ/SPL	NZZ/SPL4	-	-
RAV	RAV1	-	-
RAV	RAV2	-	-
S1Fa-like	S1Fa-like1	-	-
S1Fa-like	S1Fa-like2	1	S1Fa-like3
S1Fa-like	S1Fa-like3	1	S1Fa-like2
SAP	SAP1	-	-
SAP	SAP2	1	SAP11
SAP	SAP3	1	SAP13
SAP	SAP4	1	SAP21
SAP	SAP5	-	-
SAP	SAP6	1	SAP19
SAP	SAP7	2	SAP18, SAP25
SAP	SAP8	1	SAP17
SAP	SAP9	2	SAP24, SAP22
SAP	SAP10	-	-
SAP	SAP11	1	SAP2
SAP	SAP12	1	SAP23
SAP	SAP13	1	SAP3
SAP	SAP14	-	-
SAP	SAP15	-	-
SAP	SAP16	-	-
SAP	SAP17	1	SAP8
SAP	SAP18	2	SAP25, SAP7
SAP	SAP19	1	SAP6
SAP	SAP20	-	-
SAP	SAP21	1	SAP4
SAP	SAP22	2	SAP9, SAP24
SAP	SAP23	1	SAP12
SAP	SAP24	2	SAP22, SAP9
SAP	SAP25	2	SAP7, SAP18
SRS	SRS1	3	SRS2, SRS4, SRS5
SRS	SRS2	3	SRS4, SRS1, SRS5
SRS	SRS3	-	-
SRS	SRS4	3	SRS5, SRS1, SRS2
SRS	SRS5	3	SRS1, SRS2, SRS4
STAT	STAT1	-	-
TALE	TALE1	-	-
TALE	TALE2	2	TALE5, TALE3
TALE	TALE3	2	TALE2, TALE5
TALE	TALE4	1	TALE8
TALE	TALE5	2	TALE3, TALE2
TALE	TALE6	1	TALE17
TALE	TALE7	1	TALE11
TALE	TALE8	1	TALE4
TALE	TALE9	1	TALE13
TALE	TALE10	-	-
TALE	TALE11	1	TALE7
TALE	TALE12	2	TALE14, TALE24
TALE	TALE13	1	TALE9
TALE	TALE14	2	TALE24, TALE12
TALE	TALE15	1	TALE22
TALE	TALE16	-	-
TALE	TALE17	1	TALE6
TALE	TALE18	-	-
TALE	TALE19	1	TALE20
TALE	TALE20	1	TALE19
TALE	TALE21	-	-
TALE	TALE22	1	TALE15
TALE	TALE23	-	-
TALE	TALE24	2	TALE12, TALE14
TCP	TCP1	1	TCP10
TCP	TCP2	-	-
TCP	TCP3	2	TCP17, TCP14
TCP	TCP4	2	TCP16, TCP20
TCP	TCP5	1	TCP22
TCP	TCP6	1	TCP15
TCP	TCP7	1	TCP23
TCP	TCP8	1	TCP13
TCP	TCP9	1	TCP25
TCP	TCP10	1	TCP1
TCP	TCP11	1	TCP24
TCP	TCP12	-	-
TCP	TCP13	1	TCP8
TCP	TCP14	2	TCP3, TCP17
TCP	TCP15	2	TCP26, TCP6
TCP	TCP16	2	TCP20, TCP4
TCP	TCP17	2	TCP14, TCP3
TCP	TCP18	-	-
TCP	TCP19	-	-
TCP	TCP20	2	TCP4, TCP16
TCP	TCP21	-	-
TCP	TCP22	1	TCP5
TCP	TCP23	1	TCP7
TCP	TCP24	1	TCP11
TCP	TCP25	1	TCP9
TCP	TCP26	1	TCP15
Trihelix	Trihelix1	1	Trihelix19
Trihelix	Trihelix2	-	-
Trihelix	Trihelix3	1	Trihelix24
Trihelix	Trihelix4	-	-
Trihelix	Trihelix5	1	Trihelix12
Trihelix	Trihelix6	-	-
Trihelix	Trihelix7	-	-
Trihelix	Trihelix8	1	Trihelix14
Trihelix	Trihelix9	1	Trihelix16
Trihelix	Trihelix10	-	-
Trihelix	Trihelix11	1	Trihelix37
Trihelix	Trihelix12	1	Trihelix5
Trihelix	Trihelix13	-	-
Trihelix	Trihelix14	1	Trihelix8
Trihelix	Trihelix15	-	-
Trihelix	Trihelix16	1	Trihelix9
Trihelix	Trihelix17	-	-
Trihelix	Trihelix18	-	-
Trihelix	Trihelix19	1	Trihelix1
Trihelix	Trihelix20	1	Trihelix35
Trihelix	Trihelix21	-	-
Trihelix	Trihelix22	1	Trihelix26
Trihelix	Trihelix23	-	-
Trihelix	Trihelix24	1	Trihelix3
Trihelix	Trihelix25	1	Trihelix32
Trihelix	Trihelix26	1	Trihelix22
Trihelix	Trihelix27	-	-
Trihelix	Trihelix28	-	-
Trihelix	Trihelix29	-	-
Trihelix	Trihelix30	-	-
Trihelix	Trihelix31	1	Trihelix39
Trihelix	Trihelix32	1	Trihelix25
Trihelix	Trihelix33	1	Trihelix41
Trihelix	Trihelix34	1	Trihelix40
Trihelix	Trihelix35	1	Trihelix20
Trihelix	Trihelix36	-	-
Trihelix	Trihelix37	1	Trihelix11
Trihelix	Trihelix38	-	-
Trihelix	Trihelix39	1	Trihelix31
Trihelix	Trihelix40	1	Trihelix34
Trihelix	Trihelix41	1	Trihelix33
VOZ	VOZ1	-	-
VOZ	VOZ2	1	VOZ3
VOZ	VOZ3	1	VOZ2
Whirly	Whirly1	-	-
Whirly	Whirly2	-	-
WOX	WOX1	1	WOX8
WOX	WOX2	-	-
WOX	WOX3	-	-
WOX	WOX4	-	-
WOX	WOX5	-	-
WOX	WOX6	-	-
WOX	WOX7	-	-
WOX	WOX8	1	WOX1
WOX	WOX9	-	-
WOX	WOX10	-	-
WRKY	WRKY1	1	WRKY13
WRKY	WRKY2	-	-
WRKY	WRKY3	-	-
WRKY	WRKY4	2	WRKY52, WRKY16
WRKY	WRKY5	-	-
WRKY	WRKY6	-	-
WRKY	WRKY7	1	WRKY35
WRKY	WRKY8	-	-
WRKY	WRKY9	-	-
WRKY	WRKY10	1	WRKY27
WRKY	WRKY11	-	-
WRKY	WRKY12	-	-
WRKY	WRKY13	1	WRKY1
WRKY	WRKY14	-	-
WRKY	WRKY15	-	-
WRKY	WRKY16	2	WRKY4, WRKY52
WRKY	WRKY17	1	WRKY56
WRKY	WRKY18	2	WRKY58, WRKY41
WRKY	WRKY19	-	-
WRKY	WRKY20	2	WRKY61, WRKY54
WRKY	WRKY21	1	WRKY46
WRKY	WRKY22	2	WRKY48, WRKY63
WRKY	WRKY23	-	-
WRKY	WRKY24	-	-
WRKY	WRKY25	-	-
WRKY	WRKY26	-	-
WRKY	WRKY27	1	WRKY10
WRKY	WRKY28	-	-
WRKY	WRKY29	-	-
WRKY	WRKY30	1	WRKY64
WRKY	WRKY31	-	-
WRKY	WRKY32	1	WRKY47
WRKY	WRKY33	1	WRKY50
WRKY	WRKY34	1	WRKY65
WRKY	WRKY35	1	WRKY7
WRKY	WRKY36	2	WRKY49, WRKY44
WRKY	WRKY37	-	-
WRKY	WRKY38	1	WRKY53
WRKY	WRKY39	1	WRKY62
WRKY	WRKY40	-	-
WRKY	WRKY41	2	WRKY18, WRKY58
WRKY	WRKY42	1	WRKY45
WRKY	WRKY43	-	-
WRKY	WRKY44	2	WRKY36, WRKY49
WRKY	WRKY45	1	WRKY42
WRKY	WRKY46	1	WRKY21
WRKY	WRKY47	1	WRKY32
WRKY	WRKY48	2	WRKY63, WRKY22
WRKY	WRKY49	2	WRKY44, WRKY36
WRKY	WRKY50	1	WRKY33
WRKY	WRKY51	1	WRKY60
WRKY	WRKY52	2	WRKY16, WRKY4
WRKY	WRKY53	1	WRKY38
WRKY	WRKY54	2	WRKY20, WRKY61
WRKY	WRKY55	1	WRKY62
WRKY	WRKY56	1	WRKY17
WRKY	WRKY57	-	-
WRKY	WRKY58	2	WRKY41, WRKY18
WRKY	WRKY59	-	-
WRKY	WRKY60	1	WRKY51
WRKY	WRKY61	2	WRKY54, WRKY20
WRKY	WRKY62	2	WRKY55, WRKY39
WRKY	WRKY63	2	WRKY22, WRKY48
WRKY	WRKY64	1	WRKY30
WRKY	WRKY65	1	WRKY34
YABBY	YABBY1	-	-
YABBY	YABBY2	-	-
YABBY	YABBY3	-	-
YABBY	YABBY4	1	YABBY6
YABBY	YABBY5	-	-
YABBY	YABBY6	1	YABBY4
ZF-HD	ZF-HD1	-	-
ZF-HD	ZF-HD2	1	ZF-HD9
ZF-HD	ZF-HD3	1	ZF-HD7
ZF-HD	ZF-HD4	-	-
ZF-HD	ZF-HD5	1	ZF-HD10
ZF-HD	ZF-HD6	-	-
ZF-HD	ZF-HD7	1	ZF-HD3
ZF-HD	ZF-HD8	-	-
ZF-HD	ZF-HD9	1	ZF-HD2
ZF-HD	ZF-HD10	1	ZF-HD5

## Sheet: Table S9
Table-S9 GO function annotation of TFs
Primary GO terms	secondary GO terms	GO ID	Total TF number in each primary go terms	involved families	TF number in each secondary go terms	involved families	AP2	ARF	ARR-B	B3	BBR-BPC	BES1	bHLH	bZIP	C2H2	C3H	CAMTA	CO-like	CPP	DBB	Dof	E2F/DP	EIL	ERF	FAR1	G2-like	GATA	GeBP	GRAS	GRF	HB-other	HB-PHD	HD-ZIP	HRT-like	HSF	LBD	LFY	LSD	MIKC_MADS	M-type_MADS	MYB	MYB_related	NAC	NF-YA	NF-YB	NF-YC	Nin-like	NZZ/SPL	RAV
biological process	biological phase	GO:0044848	1018	52	0	0	0	0	0	0	0	0	0	0	0	0	0	0	0	0	0	0	0	0	0	0	0	0	0	0	0	0	0	0	0	0	0	0	0	0	0	0	0	0	0	0	0	0	0
	biological process involved in interspecies interaction between organisms	GO:0044419			0	0	0	0	0	0	0	0	0	0	0	0	0	0	0	0	0	0	0	0	0	0	0	0	0	0	0	0	0	0	0	0	0	0	0	0	0	0	0	0	0	0	0	0	0
	biological process involved in intraspecies interaction between organisms	GO:0051703			0	0	0	0	0	0	0	0	0	0	0	0	0	0	0	0	0	0	0	0	0	0	0	0	0	0	0	0	0	0	0	0	0	0	0	0	0	0	0	0	0	0	0	0	0
	biological regulation	GO:0065007			985	52	13	18	15	17	4	4	93	42	57	20	7	7	6	3	27	9	2	77	2	40	30	4	29	2	8	2	39	4	22	6	1	2	19	3	86	22	67	7	11	9	8	0	2
	cellular process	GO:0009987			491	42	9	5	14	1	0	0	30	25	20	8	7	2	0	0	6	9	2	40	2	15	30	3	14	0	6	0	16	0	5	3	1	0	6	1	83	15	39	2	2	7	2	0	0
	detoxification	GO:0098754			3	2	0	0	0	0	0	0	0	0	0	0	0	0	0	0	0	0	0	0	0	0	0	0	0	0	0	0	0	0	0	0	0	0	1	0	2	0	0	0	0	0	0	0	0
	developmental process	GO:0032502			525	41	6	14	14	12	0	0	34	9	23	2	3	2	3	3	9	5	0	24	0	30	30	0	12	5	7	0	30	4	0	9	1	0	20	5	83	11	36	4	0	4	0	0	1
	growth	GO:0040007			19	8	2	0	0	0	0	0	1	0	3	0	0	0	0	0	0	0	0	3	0	0	0	0	4	0	0	0	1	0	0	0	0	0	2	0	0	0	3	0	0	0	0	0	0
	homeostatic process	GO:0042592			26	9	2	0	0	0	0	0	2	4	0	0	0	0	0	0	0	0	0	0	0	5	2	0	1	0	0	0	0	0	0	0	0	0	0	0	3	5	0	0	0	0	0	0	0
	immune system process	GO:0002376			25	7	0	0	0	0	0	0	0	4	0	0	0	0	0	0	0	0	0	9	0	0	0	0	0	0	1	0	0	0	0	0	0	0	0	0	1	0	1	0	0	0	0	0	0
	localization	GO:0051179			17	9	0	2	0	0	0	0	1	2	1	0	0	0	0	0	0	0	0	0	0	0	0	0	4	0	0	0	0	0	0	0	0	0	1	0	3	0	0	0	0	0	0	0	0
	locomotion	GO:0040011			2	1	0	0	0	0	0	0	0	0	0	0	0	0	0	0	0	0	0	0	0	0	0	0	0	0	0	0	0	0	0	0	0	0	0	0	2	0	0	0	0	0	0	0	0
	metabolic process	GO:0008152			155	27	6	1	0	0	0	0	20	2	12	6	7	0	0	0	0	5	0	5	0	2	30	3	0	0	3	0	0	0	0	2	0	0	2	1	13	8	5	0	0	0	2	0	0
	multicellular organismal process	GO:0032501			402	39	6	14	14	12	0	0	33	9	21	1	3	2	3	3	9	0	0	13	0	16	14	0	14	5	7	0	30	0	0	9	1	0	20	5	27	8	31	4	0	4	0	0	1
	negative regulation of biological process	GO:0048519			201	35	0	4	0	6	0	0	18	10	12	9	0	2	0	1	1	4	0	6	0	5	2	0	4	2	4	1	16	4	3	0	0	1	4	0	23	5	18	5	1	6	0	0	1
	pigmentation	GO:0043473			2	1	0	0	0	0	0	0	0	0	0	0	0	0	0	0	0	0	0	0	0	0	0	0	0	0	0	0	2	0	0	0	0	0	0	0	0	0	0	0	0	0	0	0	0
	positive regulation of biological process	GO:0048518			354	34	6	5	0	3	0	0	29	16	8	11	7	0	0	0	9	4	0	33	2	20	30	0	5	0	3	2	14	0	3	2	0	1	7	0	43	11	42	0	3	9	0	0	0
	regulation of biological process	GO:0050789			982	52	13	18	15	17	4	4	93	42	57	20	7	7	6	3	27	9	2	77	2	40	30	4	29	2	8	2	39	4	22	6	1	2	19	3	86	20	67	7	11	9	8	0	2
	reproduction	GO:0000003			238	35	1	8	0	8	0	0	16	4	15	0	0	2	3	1	5	0	0	8	0	6	7	0	3	0	7	0	22	0	0	3	1	0	19	4	18	5	15	6	0	4	0	0	1
	reproductive process	GO:0022414			238	35	1	8	0	8	0	0	16	4	15	0	0	2	3	1	5	0	0	8	0	6	7	0	3	0	7	0	22	0	0	3	1	0	19	4	18	5	15	6	0	4	0	0	1
	response to stimulus	GO:0050896			509	47	7	13	14	6	8	1	37	30	21	4	5	2	0	3	6	4	2	53	2	14	11	0	10	3	2	1	22	0	18	1	1	1	4	0	68	14	43	2	2	7	2	0	1
	rhythmic process	GO:0048511			40	9	0	0	0	0	0	0	5	0	0	0	0	2	0	0	0	0	0	0	1	4	11	0	4	0	0	0	0	0	0	0	0	0	0	0	2	7	0	0	0	0	0	0	0
	viral process	GO:0016032			0	0	0	0	0	0	0	0	0	0	0	0	0	0	0	0	0	0	0	0	0	0	0	0	0	0	0	0	0	0	0	0	0	0	0	0	0	0	0	0	0	0	0	0	0
molecular function	antioxidant activity	GO:0016209	1008	51	1	1	0	0	0	0	0	0	0	0	0	0	0	0	0	0	0	0	0	0	0	0	0	0	0	0	0	0	0	0	0	0	0	0	1	0	0	0	0	0	0	0	0	0	0
	ATP-dependent activity	GO:0140657			0	0	0	0	0	0	0	0	0	0	0	0	0	0	0	0	0	0	0	0	0	0	0	0	0	0	0	0	0	0	0	0	0	0	0	0	0	0	0	0	0	0	0	0	0
	binding	GO:0005488			600	45	4	13	2	6	8	0	41	34	23	23	7	3	3	3	19	9	2	36	0	9	30	4	29	2	2	2	29	4	12	2	1	0	12	0	86	26	36	0	2	3	0	0	1
	cargo receptor activity	GO:0038024			0	0	0	0	0	0	0	0	0	0	0	0	0	0	0	0	0	0	0	0	0	0	0	0	0	0	0	0	0	0	0	0	0	0	0	0	0	0	0	0	0	0	0	0	0
	catalytic activity	GO:0003824			11	7	0	0	0	0	0	3	0	0	1	2	0	0	0	0	0	0	0	0	0	0	0	0	0	0	1	0	0	0	0	0	0	0	1	1	0	0	0	0	0	0	0	0	0
	cytoskeletal motor activity	GO:0003774			0	0	0	0	0	0	0	0	0	0	0	0	0	0	0	0	0	0	0	0	0	0	0	0	0	0	0	0	0	0	0	0	0	0	0	0	0	0	0	0	0	0	0	0	0
	electron transfer activity	GO:0009055			0	0	0	0	0	0	0	0	0	0	0	0	0	0	0	0	0	0	0	0	0	0	0	0	0	0	0	0	0	0	0	0	0	0	0	0	0	0	0	0	0	0	0	0	0
	fusogenic activity	GO:0140522			0	0	0	0	0	0	0	0	0	0	0	0	0	0	0	0	0	0	0	0	0	0	0	0	0	0	0	0	0	0	0	0	0	0	0	0	0	0	0	0	0	0	0	0	0
	general transcription initiation factor activity	GO:0140223			0	0	0	0	0	0	0	0	0	0	0	0	0	0	0	0	0	0	0	0	0	0	0	0	0	0	0	0	0	0	0	0	0	0	0	0	0	0	0	0	0	0	0	0	0
	membrane bending activity	GO:0180020			0	0	0	0	0	0	0	0	0	0	0	0	0	0	0	0	0	0	0	0	0	0	0	0	0	0	0	0	0	0	0	0	0	0	0	0	0	0	0	0	0	0	0	0	0
	membrane destabilizing activity	GO:0140912			0	0	0	0	0	0	0	0	0	0	0	0	0	0	0	0	0	0	0	0	0	0	0	0	0	0	0	0	0	0	0	0	0	0	0	0	0	0	0	0	0	0	0	0	0
	membrane grommet activity	GO:0180024			0	0	0	0	0	0	0	0	0	0	0	0	0	0	0	0	0	0	0	0	0	0	0	0	0	0	0	0	0	0	0	0	0	0	0	0	0	0	0	0	0	0	0	0	0
	modulation by host of viral molecular function	GO:0044868			0	0	0	0	0	0	0	0	0	0	0	0	0	0	0	0	0	0	0	0	0	0	0	0	0	0	0	0	0	0	0	0	0	0	0	0	0	0	0	0	0	0	0	0	0
	molecular adaptor activity	GO:0060090			0	0	0	0	0	0	0	0	0	0	0	0	0	0	0	0	0	0	0	0	0	0	0	0	0	0	0	0	0	0	0	0	0	0	0	0	0	0	0	0	0	0	0	0	0
	molecular carrier activity	GO:0140104			0	0	0	0	0	0	0	0	0	0	0	0	0	0	0	0	0	0	0	0	0	0	0	0	0	0	0	0	0	0	0	0	0	0	0	0	0	0	0	0	0	0	0	0	0
	molecular function regulator activity	GO:0098772			0	0	0	0	0	0	0	0	0	0	0	0	0	0	0	0	0	0	0	0	0	0	0	0	0	0	0	0	0	0	0	0	0	0	0	0	0	0	0	0	0	0	0	0	0
	molecular sequestering activity	GO:0140313			0	0	0	0	0	0	0	0	0	0	0	0	0	0	0	0	0	0	0	0	0	0	0	0	0	0	0	0	0	0	0	0	0	0	0	0	0	0	0	0	0	0	0	0	0
	molecular tag activity	GO:0141047			0	0	0	0	0	0	0	0	0	0	0	0	0	0	0	0	0	0	0	0	0	0	0	0	0	0	0	0	0	0	0	0	0	0	0	0	0	0	0	0	0	0	0	0	0
	molecular template activity	GO:0140489			0	0	0	0	0	0	0	0	0	0	0	0	0	0	0	0	0	0	0	0	0	0	0	0	0	0	0	0	0	0	0	0	0	0	0	0	0	0	0	0	0	0	0	0	0
	molecular transducer activity	GO:0060089			23	2	0	0	14	0	0	0	0	0	0	0	0	0	0	0	0	0	0	0	0	9	0	0	0	0	0	0	0	0	0	0	0	0	0	0	0	0	0	0	0	0	0	0	0
	negative regulation of molecular function	GO:0044092			6	3	0	0	0	0	0	0	0	0	0	0	0	0	0	0	0	0	0	0	0	0	0	0	0	0	0	0	0	0	0	0	0	0	0	0	0	4	0	0	0	0	0	0	0
	nutrient reservoir activity	GO:0045735			0	0	0	0	0	0	0	0	0	0	0	0	0	0	0	0	0	0	0	0	0	0	0	0	0	0	0	0	0	0	0	0	0	0	0	0	0	0	0	0	0	0	0	0	0
	pore-forming activity	GO:0140911			0	0	0	0	0	0	0	0	0	0	0	0	0	0	0	0	0	0	0	0	0	0	0	0	0	0	0	0	0	0	0	0	0	0	0	0	0	0	0	0	0	0	0	0	0
	positive regulation of molecular function	GO:0044093			3	1	0	0	0	0	0	0	0	0	3	0	0	0	0	0	0	0	0	0	0	0	0	0	0	0	0	0	0	0	0	0	0	0	0	0	0	0	0	0	0	0	0	0	0
	protein folding chaperone	GO:0044183			0	0	0	0	0	0	0	0	0	0	0	0	0	0	0	0	0	0	0	0	0	0	0	0	0	0	0	0	0	0	0	0	0	0	0	0	0	0	0	0	0	0	0	0	0
	protein-containing complex destabilizing activity	GO:0140776			0	0	0	0	0	0	0	0	0	0	0	0	0	0	0	0	0	0	0	0	0	0	0	0	0	0	0	0	0	0	0	0	0	0	0	0	0	0	0	0	0	0	0	0	0
	protein-containing complex stabilizing activity	GO:0140777			0	0	0	0	0	0	0	0	0	0	0	0	0	0	0	0	0	0	0	0	0	0	0	0	0	0	0	0	0	0	0	0	0	0	0	0	0	0	0	0	0	0	0	0	0
	regulation of molecular function	GO:0140777			0	0	0	0	0	0	0	0	0	0	0	0	0	0	0	0	0	0	0	0	0	0	0	0	0	0	0	0	0	0	0	0	0	0	0	0	0	0	0	0	0	0	0	0	0
	RNA folding chaperone	GO:0140691			0	0	0	0	0	0	0	0	0	0	0	0	0	0	0	0	0	0	0	0	0	0	0	0	0	0	0	0	0	0	0	0	0	0	0	0	0	0	0	0	0	0	0	0	0
	small molecule sensor activity	GO:0140691			0	0	0	0	0	0	0	0	0	0	0	0	0	0	0	0	0	0	0	0	0	0	0	0	0	0	0	0	0	0	0	0	0	0	0	0	0	0	0	0	0	0	0	0	0
	structural molecule activity	GO:0005198			0	0	0	0	0	0	0	0	0	0	0	0	0	0	0	0	0	0	0	0	0	0	0	0	0	0	0	0	0	0	0	0	0	0	0	0	0	0	0	0	0	0	0	0	0
	toxin activity	GO:0090729			0	0	0	0	0	0	0	0	0	0	0	0	0	0	0	0	0	0	0	0	0	0	0	0	0	0	0	0	0	0	0	0	0	0	0	0	0	0	0	0	0	0	0	0	0
	transcription regulator activity	GO:0140110			933	45	13	18	15	16	4	4	92	41	51	14	7	7	6	3	27	9	2	77	2	38	30	0	29	0	7	2	39	0	22	0	1	0	19	3	85	17	65	7	11	9	8	0	2
	translation regulator activity	GO:0045182			2	1	0	0	0	0	0	0	0	0	0	0	0	0	0	0	0	0	0	0	0	0	0	0	0	0	0	0	0	0	0	0	0	0	2	0	0	0	0	0	0	0	0	0	0
	transporter activity	GO:0005215			0	0	0	0	0	0	0	0	0	0	0	0	0	0	0	0	0	0	0	0	0	0	0	0	0	0	0	0	0	0	0	0	0	0	0	0	0	0	0	0	0	0	0	0	0
cellular component	cellular anatomical entity	GO:0110165	65	13	0	0	0	0	0	0	0	0	0	0	0	0	0	0	0	0	0	0	0	0	0	0	0	0	0	0	0	0	0	0	0	0	0	0	0	0	0	0	0	0	0	0	0	0	0
	protein-containing complex	GO:0032991			65	13	0	0	0	0	0	0	2	1	3	4	0	0	0	0	0	0	0	0	0	0	30	3	0	0	0	0	0	0	0	1	0	0	0	0	2	6	0	4	1	5	0	0	0
	virion component	GO:0044423			0	0	0	0	0	0	0	0	0	0	0	0	0	0	0	0	0	0	0	0	0	0	0	0	0	0	0	0	0	0	0	0	0	0	0	0	0	0	0	0	0	0	0	0	0
involved secondary terms under bio in each family							12	12	6	10	3	3	15	14	13	9	8	10	6	8	10	8	4	13	6	13	13	4	14	6	12	5	12	4	6	10	8	5	14	8	17	13	13	9	6	10	5	0	8
involved secondary terms under mol in each family							2	2	3	2	2	2	2	2	4	3	2	2	2	2	2	2	2	2	1	3	2	1	2	1	3	2	2	1	2	1	2	0	5	2	2	3	2	1	2	2	1	0	2
involved secondary terms under cell in each family							0	0	0	0	0	0	1	1	1	1	0	0	0	0	0	0	0	0	0	0	1	1	0	0	0	0	0	0	0	1	0	0	0	0	1	1	0	1	1	1	0	0	0
involved secondary terms in each family							14	14	9	12	5	5	18	17	18	13	10	12	8	10	12	10	6	15	7	16	16	6	16	7	15	7	14	5	8	12	10	5	19	10	20	17	15	11	9	13	6	0	10
	involved biological process in each family					初级	1	1	1	1	1	1	1	1	1	1	1	1	1	1	1	1	1	1	1	1	1	1	1	1	1	1	1	1	1	1	1	1	1	1	1	1	1	1	1	1	1	0	1
	involved molecular function in each family					初级	1	1	1	1	1	1	1	1	1	1	1	1	1	1	1	1	1	1	1	1	1	1	1	1	1	1	1	1	1	1	1	0	1	1	1	1	1	1	1	1	1	0	1
	involved cellular component in each family					初级	0	0	0	0	0	0	1	1	1	1	0	0	0	0	0	0	0	0	0	0	1	1	0	0	0	0	0	0	0	1	0	0	0	0	1	1	0	1	1	1	0	0	0
	involved primary terms in each family					初级	2	2	2	2	2	2	3	3	3	3	2	2	2	2	2	2	2	2	2	2	3	3	2	2	2	2	2	2	2	3	2	1	2	2	3	3	2	3	3	3	2	0	2
[truncated: 16 more columns]

## Sheet: Table S10
Table-S10 KEGG function annotation of TFs
Ko pathway	pathway discription	TF number	involved family	AP2	ARF	ARR-B	B3	BBR-BPC	BES1	bHLH	bZIP	C2H2	C3H	CAMTA	CO-like	CPP	DBB	Dof	E2F/DP	EIL	ERF	FAR1	G2-like	GATA	GeBP	GRAS	GRF	HB-other	HB-PHD	HD-ZIP	HRT-like	HSF	LBD	LFY	LSD	MIKC_MADS	M-type_MADS	MYB	MYB_related	NAC	NF-YA	NF-YB	NF-YC	Nin-like	NZZ/SPL	RAV	S1Fa-like	SAP	SRS
ko00040	Pentose phosphate pathway	3	1	-	-	-	-	-	-	3	-	-	-	-	-	-	-	-	-	-	-	-	-	-	-	-	-	-	-	-	-	-	-	-	-	-	-	-	-	-	-	-	-	-	-	-	-	-	-
ko00053	Glycolysis / Gluconeogenesis	3	1	-	-	-	-	-	-	3	-	-	-	-	-	-	-	-	-	-	-	-	-	-	-	-	-	-	-	-	-	-	-	-	-	-	-	-	-	-	-	-	-	-	-	-	-	-	-
ko00220	Citrate cycle (TCA cycle)	1	1	-	-	-	-	-	-	-	-	-	-	-	-	-	-	-	-	-	-	1	-	-	-	-	-	-	-	-	-	-	-	-	-	-	-	-	-	-	-	-	-	-	-	-	-	-	-
ko00230	Oxidative phosphorylation	4	3	-	-	-	-	-	-	-	-	-	-	-	-	-	-	-	-	-	-	-	-	-	-	-	-	-	-	-	-	1	-	-	-	-	-	-	-	-	-	1	2	-	-	-	-	-	-
ko00240	Pyruvate metabolism	4	3	-	-	-	-	-	-	-	-	-	-	-	-	-	-	-	-	-	-	-	-	-	-	-	-	-	-	-	-	1	-	-	-	-	-	-	-	-	-	1	2	-	-	-	-	-	-
ko00250	Alanine, aspartate and glutamate metabolism	1	1	-	-	-	-	-	-	-	-	-	-	-	-	-	-	-	-	-	-	1	-	-	-	-	-	-	-	-	-	-	-	-	-	-	-	-	-	-	-	-	-	-	-	-	-	-	-
ko00260	Arginine and proline metabolism	1	1	-	-	-	-	-	-	-	-	-	-	-	-	-	-	-	-	-	-	-	-	-	-	-	-	-	-	-	-	-	-	-	-	1	-	-	-	-	-	-	-	-	-	-	-	-	-
ko00270	Cysteine and methionine metabolism	5	2	-	-	-	-	-	-	-	-	-	-	-	-	-	-	-	-	-	-	1	-	-	-	-	-	-	-	-	-	4	-	-	-	-	-	-	-	-	-	-	-	-	-	-	-	-	-
ko00290	Valine, leucine and isoleucine degradation	1	1	-	-	-	1	-	-	-	-	-	-	-	-	-	-	-	-	-	-	-	-	-	-	-	-	-	-	-	-	-	-	-	-	-	-	-	-	-	-	-	-	-	-	-	-	-	-
ko00330	Aromatic amino acid metabolism	1	1	-	-	-	-	-	-	-	-	-	-	-	-	-	-	-	-	-	-	1	-	-	-	-	-	-	-	-	-	-	-	-	-	-	-	-	-	-	-	-	-	-	-	-	-	-	-
ko00350	Tyrosine metabolism	2	2	-	-	-	-	-	-	-	-	-	-	-	-	-	-	-	-	-	-	1	-	-	-	-	-	-	-	-	-	-	-	-	-	-	-	-	-	-	-	-	-	-	-	-	-	-	-
ko00360	Phenylalanine metabolism	1	1	-	-	-	-	-	-	-	-	-	-	-	-	-	-	-	-	-	-	1	-	-	-	-	-	-	-	-	-	-	-	-	-	-	-	-	-	-	-	-	-	-	-	-	-	-	-
ko00400	Tryptophan metabolism	1	1	-	-	-	-	-	-	-	-	-	-	-	-	-	-	-	-	-	-	1	-	-	-	-	-	-	-	-	-	-	-	-	-	-	-	-	-	-	-	-	-	-	-	-	-	-	-
ko00500	Starch and sucrose metabolism	3	1	-	-	-	-	-	3	-	-	-	-	-	-	-	-	-	-	-	-	-	-	-	-	-	-	-	-	-	-	-	-	-	-	-	-	-	-	-	-	-	-	-	-	-	-	-	-
ko00520	Fructose and mannose metabolism	3	1	-	-	-	-	-	-	3	-	-	-	-	-	-	-	-	-	-	-	-	-	-	-	-	-	-	-	-	-	-	-	-	-	-	-	-	-	-	-	-	-	-	-	-	-	-	-
ko00561	Glycerolipid metabolism	1	1	-	-	-	-	-	-	-	-	-	-	-	-	-	-	-	-	-	-	-	-	-	-	-	-	1	-	-	-	-	-	-	-	-	-	-	-	-	-	-	-	-	-	-	-	-	-
ko00564	Ether lipid metabolism	1	1	-	-	-	-	-	-	-	-	-	-	-	-	-	-	-	-	-	-	-	-	-	-	-	-	-	-	-	-	-	-	-	-	-	1	-	-	-	-	-	-	-	-	-	-	-	-
ko00565	Fatty acid metabolism	1	1	-	-	-	-	-	-	-	-	-	-	-	-	-	-	-	-	-	-	-	-	-	-	-	-	-	-	-	-	-	-	-	-	-	1	-	-	-	-	-	-	-	-	-	-	-	-
ko00630	Glycosaminoglycan degradation	1	1	-	-	-	-	-	-	-	-	-	-	-	-	-	-	-	-	-	-	-	-	-	-	-	-	-	-	-	-	-	-	-	-	1	-	-	-	-	-	-	-	-	-	-	-	-	-
ko00643	Glutathione metabolism	1	1	-	-	-	-	-	-	-	-	-	-	-	-	-	-	-	-	-	-	-	-	-	-	-	-	-	-	-	-	-	-	-	-	-	-	-	-	-	-	-	-	-	-	-	-	-	-
ko00650	Vitamin B6 metabolism	1	1	-	-	-	1	-	-	-	-	-	-	-	-	-	-	-	-	-	-	-	-	-	-	-	-	-	-	-	-	-	-	-	-	-	-	-	-	-	-	-	-	-	-	-	-	-	-
ko00660	Folate metabolism	1	1	-	-	-	1	-	-	-	-	-	-	-	-	-	-	-	-	-	-	-	-	-	-	-	-	-	-	-	-	-	-	-	-	-	-	-	-	-	-	-	-	-	-	-	-	-	-
ko00710	Riboflavin metabolism	1	1	-	-	-	-	-	-	-	-	-	-	-	-	-	-	-	-	-	-	1	-	-	-	-	-	-	-	-	-	-	-	-	-	-	-	-	-	-	-	-	-	-	-	-	-	-	-
ko00760	Thiamine metabolism	1	1	-	-	-	-	-	-	-	-	-	-	-	-	-	-	-	-	-	-	-	-	-	-	-	-	-	-	-	-	1	-	-	-	-	-	-	-	-	-	-	-	-	-	-	-	-	-
ko00770	Pantothenate and CoA metabolism	1	1	-	-	-	1	-	-	-	-	-	-	-	-	-	-	-	-	-	-	-	-	-	-	-	-	-	-	-	-	-	-	-	-	-	-	-	-	-	-	-	-	-	-	-	-	-	-
ko00830	Biotin metabolism	1	1	-	-	-	-	-	-	-	-	-	-	-	-	-	-	-	-	-	-	-	-	-	-	-	-	1	-	-	-	-	-	-	-	-	-	-	-	-	-	-	-	-	-	-	-	-	-
ko00950	Porphyrin and chlorophyll metabolism	1	1	-	-	-	-	-	-	-	-	-	-	-	-	-	-	-	-	-	-	1	-	-	-	-	-	-	-	-	-	-	-	-	-	-	-	-	-	-	-	-	-	-	-	-	-	-	-
ko00960	Heme metabolism	1	1	-	-	-	-	-	-	-	-	-	-	-	-	-	-	-	-	-	-	1	-	-	-	-	-	-	-	-	-	-	-	-	-	-	-	-	-	-	-	-	-	-	-	-	-	-	-
ko01100	Metabolic pathways	17	10	-	-	-	1	-	-	3	-	-	-	-	-	-	-	-	-	-	-	1	-	-	-	-	-	1	-	-	-	5	-	-	-	1	1	-	-	-	-	1	2	-	-	-	-	-	-
ko01110	Biosynthesis of secondary metabolites	4	4	-	-	-	1	-	-	-	-	-	-	-	-	-	-	-	-	-	-	1	-	-	-	-	-	-	-	-	-	1	-	-	-	1	-	-	-	-	-	-	-	-	-	-	-	-	-
ko01120	Microbial metabolism in diverse environments	2	2	-	-	-	-	-	-	-	-	-	-	-	-	-	-	-	-	-	-	1	-	-	-	-	-	-	-	-	-	-	-	-	-	-	-	-	-	-	-	-	-	-	-	-	-	-	-
ko01130	Cancer	3	3	-	-	-	1	-	-	-	-	-	-	-	-	-	-	-	-	-	-	1	-	-	-	-	-	-	-	-	-	-	-	-	-	1	-	-	-	-	-	-	-	-	-	-	-	-	-
ko01200	Drug metabolism - other enzymes	2	2	-	-	-	-	-	-	-	-	-	-	-	-	-	-	-	-	-	-	1	-	-	-	-	-	-	-	-	-	-	-	-	-	1	-	-	-	-	-	-	-	-	-	-	-	-	-
ko01210	Drug metabolism - cytochrome P450	2	2	-	-	-	1	-	-	-	-	-	-	-	-	-	-	-	-	-	-	1	-	-	-	-	-	-	-	-	-	-	-	-	-	-	-	-	-	-	-	-	-	-	-	-	-	-	-
ko01230	Xenobiotics biodegradation and metabolism	2	2	-	-	-	1	-	-	-	-	-	-	-	-	-	-	-	-	-	-	1	-	-	-	-	-	-	-	-	-	-	-	-	-	-	-	-	-	-	-	-	-	-	-	-	-	-	-
ko01522	Endocytosis	7	2	-	-	-	-	-	-	-	-	-	-	-	-	-	-	-	5	-	-	-	-	-	-	-	-	-	-	-	-	-	-	-	-	-	-	2	-	-	-	-	-	-	-	-	-	-	-
ko03013	RNA transport	1	1	-	-	-	-	-	-	-	-	-	1	-	-	-	-	-	-	-	-	-	-	-	-	-	-	-	-	-	-	-	-	-	-	-	-	-	-	-	-	-	-	-	-	-	-	-	-
ko03018	DNA replication	4	1	-	-	-	-	-	-	-	-	-	-	-	-	-	-	-	4	-	-	-	-	-	-	-	-	-	-	-	-	-	-	-	-	-	-	-	-	-	-	-	-	-	-	-	-	-	-
ko03020	DNA repair	1	1	-	-	-	-	-	-	-	-	-	-	-	-	-	-	-	-	-	-	-	-	-	-	-	-	-	-	-	-	-	-	-	-	-	-	-	-	-	-	-	1	-	-	-	-	-	-
ko03030	Recombination	2	2	-	-	-	-	-	-	-	-	-	-	-	-	-	-	-	-	-	-	-	-	-	-	-	-	-	-	-	-	-	-	-	-	-	-	-	-	-	-	1	1	-	-	-	-	-	-
ko03040	Cell cycle - eukaryotes	1	1	-	-	-	-	-	-	-	-	-	-	-	-	-	-	-	-	-	-	-	-	-	-	-	-	-	-	-	-	-	-	-	-	-	-	1	-	-	-	-	-	-	-	-	-	-	-
ko03410	Cell cycle - prokaryotes	2	2	-	-	-	-	-	-	-	-	-	-	-	-	-	-	-	-	-	-	-	-	-	-	-	-	-	-	-	-	-	-	-	-	-	-	-	-	-	-	1	1	-	-	-	-	-	-
ko03420	Homologous recombination	2	2	-	-	-	-	-	-	-	-	-	-	-	-	-	-	-	-	-	-	-	-	-	-	-	-	-	-	-	-	-	-	-	-	-	-	-	-	-	-	1	1	-	-	-	-	-	-
ko04010	MAPK signaling pathway	8	2	-	-	-	-	-	-	-	-	-	-	-	-	-	-	-	-	-	-	-	-	-	-	-	-	-	-	-	-	-	-	-	-	1	7	-	-	-	-	-	-	-	-	-	-	-	-
ko04013	ErbB signaling pathway	21	1	-	-	-	-	-	-	-	-	-	-	-	-	-	-	-	-	-	-	-	-	-	-	-	-	-	-	-	-	-	-	-	-	1-	11	-	-	-	-	-	-	-	-	-	-	-	-
ko04016	Focal adhesion	19	5	-	-	-	-	-	-	8	2	-	-	-	-	-	-	-	-	2	3	-	-	-	-	-	-	-	-	-	-	-	-	-	-	-	-	-	-	-	-	-	-	-	-	-	-	-	-
ko04022	Calcium signaling pathway	24	1	-	-	-	-	-	-	-	-	-	-	-	-	-	-	-	-	-	-	-	-	-	-	-	-	-	-	-	-	-	-	-	-	1-	14	-	-	-	-	-	-	-	-	-	-	-	-
ko04075	Plant hormone signal transduction	82	9	-	18	17	-	-	1	11	17	-	-	-	-	-	-	-	-	2	8	-	2	-	-	6	-	-	-	-	-	-	-	-	-	-	-	-	-	-	-	-	-	-	-	-	-	-	-
ko04110	Cell cycle, mitosis	8	1	-	-	-	-	-	-	-	-	-	-	-	-	-	-	-	8	-	-	-	-	-	-	-	-	-	-	-	-	-	-	-	-	-	-	-	-	-	-	-	-	-	-	-	-	-	-
ko04120	Ubiquitin mediated proteolysis	2	1	-	-	-	-	-	-	-	-	-	2	-	-	-	-	-	-	-	-	-	-	-	-	-	-	-	-	-	-	-	-	-	-	-	-	-	-	-	-	-	-	-	-	-	-	-	-
ko04141	Cell cycle, meiosis	1	1	-	-	-	-	-	-	-	-	1	-	-	-	-	-	-	-	-	-	-	-	-	-	-	-	-	-	-	-	-	-	-	-	-	-	-	-	-	-	-	-	-	-	-	-	-	-
ko04151	p53 signaling pathway	3	1	-	-	-	-	-	-	-	-	-	-	-	-	-	-	-	-	-	-	-	-	-	-	-	-	-	-	-	-	-	-	-	-	-	-	3	-	-	-	-	-	-	-	-	-	-	-
ko04212	Autophagy - animal	1	1	-	-	-	-	-	-	-	-	-	-	-	-	-	-	-	-	-	-	-	-	-	-	-	-	-	-	-	-	1	-	-	-	-	-	-	-	-	-	-	-	-	-	-	-	-	-
ko04218	Cellular senescence	21	5	-	-	-	-	-	-	-	-	-	3	-	-	8	-	-	5	-	-	-	-	-	-	-	-	-	-	-	-	-	-	-	-	-	-	2	3	-	-	-	-	-	-	-	-	-	-
ko04350	TGF-beta signaling pathway	3	1	-	-	-	-	-	-	-	-	-	-	-	-	-	-	-	3	-	-	-	-	-	-	-	-	-	-	-	-	-	-	-	-	-	-	-	-	-	-	-	-	-	-	-	-	-	-
ko04360	Axon guidance	1	1	-	-	-	-	-	-	1	-	-	-	-	-	-	-	-	-	-	-	-	-	-	-	-	-	-	-	-	-	-	-	-	-	-	-	-	-	-	-	-	-	-	-	-	-	-	-
ko04371	Apelin signaling pathway	24	1	-	-	-	-	-	-	-	-	-	-	-	-	-	-	-	-	-	-	-	-	-	-	-	-	-	-	-	-	-	-	-	-	1-	14	-	-	-	-	-	-	-	-	-	-	-	-
ko04550	Signaling pathways regulating pluripotency of stem cells	3	2	-	-	-	-	-	-	-	-	-	-	-	-	-	-	-	-	-	-	-	-	-	-	-	-	-	-	-	-	-	-	-	-	-	-	-	-	-	-	-	-	-	-	-	-	-	-
ko04612	Hedgehog signaling pathway	26	3	-	-	-	-	-	-	-	-	-	-	-	-	-	-	-	-	-	-	-	-	-	-	-	-	-	-	-	-	-	-	-	-	-	-	-	-	-	7	11	8	-	-	-	-	-	-
ko04626	Notch signaling pathway	12	2	-	-	-	-	-	-	-	-	-	-	-	-	-	-	-	-	-	5	-	-	-	-	-	-	-	-	-	-	-	-	-	-	-	-	-	-	-	-	-	-	-	-	-	-	-	-
ko04666	Wnt signaling pathway	1	1	-	-	-	-	-	-	1	-	-	-	-	-	-	-	-	-	-	-	-	-	-	-	-	-	-	-	-	-	-	-	-	-	-	-	-	-	-	-	-	-	-	-	-	-	-	-
ko04712	Vascular endothelial growth factor (VEGF) signaling pathway	21	7	-	-	-	-	-	-	4	3	-	-	-	2	-	-	2	-	-	-	-	-	-	-	-	-	-	-	-	-	-	-	-	-	-	-	6	3	-	-	-	-	-	-	-	-	-	-
ko04810	Regulation of actin cytoskeleton	1	1	-	-	-	-	-	-	1	-	-	-	-	-	-	-	-	-	-	-	-	-	-	-	-	-	-	-	-	-	-	-	-	-	-	-	-	-	-	-	-	-	-	-	-	-	-	-
ko04919	Thyroid	2	1	-	-	-	-	-	-	-	-	-	-	-	-	-	-	-	-	-	-	-	-	-	-	-	-	-	-	-	-	-	-	-	-	-	-	2	-	-	-	-	-	-	-	-	-	-	-
ko04921	Oxytocin signaling pathway	8	2	-	-	-	-	-	-	-	-	-	-	-	-	-	-	-	-	-	-	-	-	-	-	-	-	-	-	-	-	-	-	-	-	1	7	-	-	-	-	-	-	-	-	-	-	-	-
ko04934	Insulin signaling pathway	5	1	-	-	-	-	-	-	-	-	-	-	-	-	-	-	-	5	-	-	-	-	-	-	-	-	-	-	-	-	-	-	-	-	-	-	-	-	-	-	-	-	-	-	-	-	-	-
ko04975	Fat digestion and absorption	1	1	-	-	-	-	-	-	-	-	-	-	-	-	-	-	-	-	-	-	-	-	-	-	-	-	1	-	-	-	-	-	-	-	-	-	-	-	-	-	-	-	-	-	-	-	-	-
ko05133	Salmonella infection	1	1	-	-	-	-	-	-	1	-	-	-	-	-	-	-	-	-	-	-	-	-	-	-	-	-	-	-	-	-	-	-	-	-	-	-	-	-	-	-	-	-	-	-	-	-	-	-
ko05134	Viral myocarditis	1	1	-	-	-	-	-	-	-	-	-	-	-	-	-	-	-	-	-	-	-	-	-	-	-	-	-	-	-	-	1	-	-	-	-	-	-	-	-	-	-	-	-	-	-	-	-	-
ko05152	Tuberculosis	26	3	-	-	-	-	-	-	-	-	-	-	-	-	-	-	-	-	-	-	-	-	-	-	-	-	-	-	-	-	-	-	-	-	-	-	-	-	-	7	11	8	-	-	-	-	-	-
ko05161	Hepatitis B	5	1	-	-	-	-	-	-	-	-	-	-	-	-	-	-	-	5	-	-	-	-	-	-	-	-	-	-	-	-	-	-	-	-	-	-	-	-	-	-	-	-	-	-	-	-	-	-
ko05166	Hepatitis C	22	5	-	-	-	-	-	-	-	-	-	1	-	-	-	-	-	5	-	-	-	-	-	-	-	-	-	-	-	-	-	-	-	-	-	-	3	-	-	-	12	1	-	-	-	-	-	-
ko05167	Human immunodeficiency virus 1 infection	6	2	-	-	-	-	-	-	-	-	-	1	-	-	-	-	-	5	-	-	-	-	-	-	-	-	-	-	-	-	-	-	-	-	-	-	-	-	-	-	-	-	-	-	-	-	-	-
ko05200	Pertussis	5	1	-	-	-	-	-	-	-	-	-	-	-	-	-	-	-	5	-	-	-	-	-	-	-	-	-	-	-	-	-	-	-	-	-	-	-	-	-	-	-	-	-	-	-	-	-	-
ko05202	Chagas disease (American trypanosomiasis)	12	4	-	-	-	-	-	-	-	-	-	-	-	-	-	-	-	-	-	-	-	-	-	-	-	-	-	-	-	-	-	-	-	-	1	7	2	-	-	-	-	-	-	-	-	-	-	-
ko05206	African trypanosomiasis	5	1	-	-	-	-	-	-	-	-	-	-	-	-	-	-	-	5	-	-	-	-	-	-	-	-	-	-	-	-	-	-	-	-	-	-	-	-	-	-	-	-	-	-	-	-	-	-
ko05212	Leishmaniasis	5	1	-	-	-	-	-	-	-	-	-	-	-	-	-	-	-	5	-	-	-	-	-	-	-	-	-	-	-	-	-	-	-	-	-	-	-	-	-	-	-	-	-	-	-	-	-	-
ko05214	Toxoplasmosis	5	1	-	-	-	-	-	-	-	-	-	-	-	-	-	-	-	5	-	-	-	-	-	-	-	-	-	-	-	-	-	-	-	-	-	-	-	-	-	-	-	-	-	-	-	-	-	-
ko05215	Malaria	5	1	-	-	-	-	-	-	-	-	-	-	-	-	-	-	-	5	-	-	-	-	-	-	-	-	-	-	-	-	-	-	-	-	-	-	-	-	-	-	-	-	-	-	-	-	-	-
ko05218	Schistosomiasis	5	1	-	-	-	-	-	-	-	-	-	-	-	-	-	-	-	5	-	-	-	-	-	-	-	-	-	-	-	-	-	-	-	-	-	-	-	-	-	-	-	-	-	-	-	-	-	-
ko05219	Filariasis	5	1	-	-	-	-	-	-	-	-	-	-	-	-	-	-	-	5	-	-	-	-	-	-	-	-	-	-	-	-	-	-	-	-	-	-	-	-	-	-	-	-	-	-	-	-	-	-
ko05220	Onchocerciasis	5	1	-	-	-	-	-	-	-	-	-	-	-	-	-	-	-	5	-	-	-	-	-	-	-	-	-	-	-	-	-	-	-	-	-	-	-	-	-	-	-	-	-	-	-	-	-	-
ko05222	Japanese encephalitis	5	1	-	-	-	-	-	-	-	-	-	-	-	-	-	-	-	5	-	-	-	-	-	-	-	-	-	-	-	-	-	-	-	-	-	-	-	-	-	-	-	-	-	-	-	-	-	-
ko05223	Dengue fever	5	1	-	-	-	-	-	-	-	-	-	-	-	-	-	-	-	5	-	-	-	-	s	-	-	-	-	-	-	-	-	-	-	-	-	-	-	-	-	-	-	-	-	-	-	-	-	-
ko05224	Chikungunya virus infection	5	1	-	-	-	-	-	-	-	-	-	-	-	-	-	-	-	5	-	-	-	-	-	-	-	-	-	-	-	-	-	-	-	-	-	-	-	-	-	-	-	-	-	-	-	-	-	-
ko05225	Zika virus infection	5	1	-	-	-	-	-	-	-	-	-	-	-	-	-	-	-	5	-	-	-	-	-	-	-	-	-	-	-	-	-	-	-	-	-	-	-	-	-	-	-	-	-	-	-	-	-	-
ko05226	Ebola virus disease	5	1	-	-	-	-	-	-	-	-	-	-	-	-	-	-	-	5	-	-	-	-	-	-	-	-	-	-	-	-	-	-	-	-	-	-	-	-	-	-	-	-	-	-	-	-	-	-
ko05418	Influenza A	24	1	-	-	-	-	-	-	-	-	-	-	-	-	-	-	-	-	-	-	-	-	-	-	-	-	-	-	-	-	-	-	-	-	1-	14	-	-	-	-	-	-	-	-	-	-	-	-
	involved non-repetitive TF or family	220	31
family involved pathways				0	1	1	9	0	2	11	3	1	5	0	1	1	0	1	22	2	3	17	1	0	0	1	0	4	0	0	0	8	0	0	0	13	10	8	2	0	2	9	10	0	0	0	0	0	0
[truncated: 10 more columns]

[truncated: 10 more sheets: Table S11, Table S12, Table S13, Table S14, Table S15, Table S16, Table S17, Table S18, TableS19, Table S20]
